# Supplementary material for: High-throughput in vivo mapping of RNA accessible interfaces to identify functional sRNA binding sites
Source: Nat Commun. 2018 Oct 4;9:4084. doi: 10.1038/s41467-018-06207-z (PMC6172242; doi:10.1038/s41467-018-06207-z)
Supplement: Supplementary file 4 — Supplementary Data 1 [file 41467_2018_6207_MOESM4_ESM.xlsx]

## Sheet: Sheet1
Number	sRNA	Sequence	Length	Hfq Dependent in Literature?	Known Hfq Binding Site	First Hfq Verification/ Prediction	First Hfq Verification/ Prediction Organism	First Hfq Verification/ Prediction Nucleotides	Reference for First Hfq Verification	Second Hfq Verification/ Prediction	Second Hfq Verification/ Prediction Organism	Second Hfq Verification/ Prediction Nucleotides	Reference for Second Hfq Verification	Confirmed Target mRNA	Confirmed Interacting Nucleotides	Repression/ Induction?	Predicted? Keep this?	Reasoning	Reference	Highest Level of Exp. Validation
49	ArrS	GTAATCCGATTTAAATATCGAGTCTCCTTGTTTCGACTTAAGCTGGCAATTGGATTGCCAGCTTTCTTT	69	N/A	N/A
68	CyaR	GCTGAAAAACATAACCCATAAAATGCTAGCTGTACCAGGAACCACCTCCTTAGCCTGTGTAATCTCCCTTACACGGGCTTATTTTTT	87	Y	Yes	predicted based on SgrS features	E. coli	[47,87]	Ishikawa, et al., RNA. (2012)					luxS	[35,49]	repression	accessible	LuxS is induced by having a higher concentration of acetate or low pH, and since neither of these conditions are present in the media, it can be assumed they are present in low concentrations, so this region of the sRNA will be accessible. (ref to right) LuxS appears to support biofilm formation via its protein product AI-2 that increases cell motility. (PMC1317603) Quorum sensing is hypothesized…	http://biocyc.org/gene?orgid=ECOLI&id=EG12712	mutational analysis
														yqaE	[31,50]	repression	accessible	Membrane protein that is activated under stress conditions; transcription is predicted to be controlled by a sigma factor under stress conditions, and since there is no stress, the mRNA is probably present in low quantities and therefore not significant enough to make the region of mRNA inaccessible	http://biocyc.org/gene?orgid=ECOLI&id=G7396	mutational analysis
														nadE	[35,48]	repression	accessible	NAD+ is used in the ETC and is a highly required component of aerobic respiration, as well as anaerobic respiration. The enzymes made to synthesize it and repair NAD+ are crucial to cells that are unstressed, thus the sRNA would no need to repress the mRNA, therefore be accessible.		mutational analysis
														yobF	[1,43]	repression	accessible	There is no heat shock stressed on the cells, therefore there wouldn't be a signficant concentration of yobF; therefore this particular region on the sRNA would be accessible.	http://www.ncbi.nlm.nih.gov/pmc/articles/PMC2798279/	mutational analysis
														OmpX	[38,48]	repression	accessible	The region should be accessible unless there is a poor carbon source or low-glucose conditions causing a need to down regulate the formation of membrane porins	http://www.ncbi.nlm.nih.gov/pubmed/18619465; :10.1128/JB.01157-08	mutational analysis
69	DicF	TTTCTGGTGACGTTTGGCGGTATCAGTTTTACTCCGTGACTGCTCTGCCGCCC	53	mixed	No									ftsZ	[22,52]	repression	accessible	dicf inhibits ftsz to block cell division in e coli; since the e coli is never in stationary phase and is always growing, there is not going to be repression of this mRNA, and the e coli is always going to grow more.	http://www.ncbi.nlm.nih.gov/pubmed/1372677	reporter assay
62	DsrA	AACACATCAGATTTCCTGGTGTAACGAATTTTTTAAGTGCTTCTTGCTTAAGCAAGTTTCATCCCGACCCCCTCAGGGTCGGGATTT	87	Y	Yes	in vitro ribonuclease cleavage assays	E. coli	[29,34]	Brescia, et al. RNA. (2003)	additionally the selected binding region follows predictions based on SgrS features- Ishikawa (2013)	E. coli	[29,37], [40.45], [49,87]	Ishikawa, et al., RNA. (2012)	mreB	[24,41]	repression	accessible	There is no need to decrease levels of mreB in the cell because the temperature is kept higher and there is constant cell growth; there is no move made to decrease cell growth.	http://www.ncbi.nlm.nih.gov/pubmed/25407044	mutational analysis
														rbsD (Lalaouna, et al., Molecular Microbiology,2015)	[17,31]	degradation				mutational analysis
														rpoS	[10,32]	induction	accessible	There is no need to increase the level of rpoS because additional stress factors are not needed in this environment. The cells are not stressed, therefore there is no need for the stress factor	http://www.ncbi.nlm.nih.gov/pmc/articles/PMC2525945/	mutational analysis
														hns	[31,43]	repression	accessible	hns codes for HN-S stress factors that would be needed when there is a stress in the environment. When there is a stress, they will probably dissociate from the hns and bind to the rpoS, which will doubly allow for the stress factors to be produced	http://www.ncbi.nlm.nih.gov/pubmed/9770507	mutational analysis
8	Ffs (4.5S)	GGGGGCTCTGTTGGTTCTCCCGCAACGCTACTCTGTTTACCAGGTCAGGTCCGGAAGGAAGCAGCCAAGGCAGATGACGCGTGTGCCGGGATGTAGCTGGCAGGGCCCCCACCC	114	Y	No
19	FnrS	GCAGGTGAATGCAACGTCAAGCGATGGGCGTTGCGCTCCATATTGTCTTACTTCCTTTTTTGAATTACTGCATAGCACAATTGATTCGTACGACGCCGACTTTGATGAGTCGGCTTTTTTTT	122	Y	No									metE	[37,67]	repression				reporter assay
														sodB	[40,74]	repression				EMSA
														sodA	[11,47]	repression				EMSA
														gpmA	[38,57]	repression				mutational analysis
														folX	[1,6]	repression				mutational analysis
														folX	[36,53]	repression				mutational analysis
														folE	[1,12]	repression				mutational analysis
														maeA	[31,65]	repression				mutational analysis
														iscR	[44,54]	repression				mutational analysis
														iscR	[27,42]	repression				mutational analysis
														iscR	[2,26]	repression				mutational analysis
														marA	[1,62]	repression				mutational analysis
50	GadY	ACTGAGAGCACAAAGTTTCCCGTGCCAACAGGGAGTGTTATAACGGTTTATTAGTCTGGAGACGGCAGACTATCCTCTTCCCGGTCCCCTATGCCGGGTTTTTTT	105	Y	No
40	GcvB	ACTTCCTGAGCCGGAACGAAAAGTTTTATCGGAATGCGTGTTCTGGTGAACTTTTGGCTTACGGTTGTGATGTTGTGTTGTTGTGTTTGCAATTGGTCTGCGATTCAGACCATGGTAGCAAAGCTACCTTTTTTCACTTCCTGTACATTTACCCTGTCTGTCCATAGTGATTAATGTAGCACCGCCTAATTGCGGTGCTTTTTTT	205	Y	Yes	in vivo crosslinked hfq-3xflag samples	Salmonella	[17,45] [159,186]	Holmqvist, et al. EMBO J. (2016)	predicted based on SgrS features	E. coli	[171,205]	Ishikawa, et al., RNA. (2012)	csgD	[69,86]	repression	accessible	Transcription is essential for cell growth and transcription of other RNA molecules; therefore these mRNA should not bind to the sRNA leaving them un-repressed	22250746	mutational analysis
														dppA	[60,94]	repression	accessible	Transport of dipeptides and oligopeptides are necessary for growth and crucial for cellular processes under our conditions, therefore this should be accessible	18312576	mutational analysis
														phoP	[148,174]	repression	accessible	No magnesium or acid stress present, therefore there should be less binding to the mRNA because lower quantities of the mRNA should exist.	23300478	mutational analysis
														cycA	[124,161]	repression	accessible	These particular amino acids necessary for growth; therefore the mRNA should not be repressed and remain accessible	19118351	mutational analysis
														sstT	[64,99]	repression	accessible	These particular amino acids necessary for growth; therefore the mRNA should not be repressed and remain accessible	19118351, 18952787	mutational analysis
35	GlmY	AGTGGCTCATTCACCGACTTATGTCAGCCCCTTCGGGACGTGCTACATAAAATACGAATGACGCACAACAAGGTGCCTGCCGTCCAACTTCTGATATCAGCGTAGCTATATCAACCATCGGGCGAAACGTCGAGTTAGGCACCGCCTTATTCCATAACAAAGCCGGGTAATTCCCGGCTTTGTT	184	N	N/A
53	GlmZ	GTAGATGCTCATTCCATCTCTTATGTTCGCCTTAGTGCCTCATAAACTCCGGAATGACGCAGAGCCGTTTACGGTGCTTATCGTCCACTGACAGATGTCGCTTATGCCTCATCAGACACCATGGACACAACGTTGAGTGAAGCACCCACTTGTTGTCATACAGACCTGTTTT	172	Y	Yes	in vivo Northern with various GlmZ chimeras;in vitro binding shift assays (GlmZ chimeras)	E. coli	[147,172]	Gopel, et al. Nucleic Acids Res. (2016)					glmS	[150,169]	induction	inaccessible	There are no sugars that are freely available inside the cell, therefore there needs to be expression of glmS inorder for there to be the enzyme that is present in he amino-sugar metabolism to provide the basal level of glucose and other carbon sources necessary.	https://www.ncbi.nlm.nih.gov/pmc/articles/PMC2267818/	reporter assay
43	InvR	TGCGGAATGCAGAAAGTTTTATGTAGGTTAAGGTGTGAAACGTCCGCACCAATAAAGCCCGGCGAGGTGATGCCAACCTGGGCGTTCATGTTC	93	Y	No
74	IpeX	TAATCTGATTACGAAAAAGATATGTTGCGGGAGGCGTTGCCTCCCCAACATATAAGTGGCTCCCTCAAGCCACTTCCTTTAGAAGCACAACCTTGCTTCTAACTATATAAACCTTCTGTTATATATTACCCTTTATTTTTGGGGGCGTCTCAACGCCCCATTTTTAA	167	Y	No
29	IsrB	GACAATAACACCTGTATAACAAATGGTCGGAGTGCCGCGATGAAACTGCGCAAAATCCTGAAAAGTATGTTCAATAACTATTGCAAGACGTTCAAAGACGTACCGCCAGGCAATATGTTCCGATAACAAAAAACCTGCTCCGGCAGGTTTTTTTGTGTCC	160	N	N/A
31	IsrC	ACGATCAATATCTATTTTATCGATCGTTTATATCGATCGATAAGCTAATAATAACCTTTGTCAGTAACATGCACAGATACGTACAGAAAGACATTCAGGGAACAACAGAACCACAATTCAGAAACTCCCACAGCCGGACCTCCGGCACTGTAACCCTTTACCTGCCGGTATCCACGTTTGTGGGTACCGGCTTTTTTATTCACC	204	Y	No
52	IstR-1, IstR-2	GTTGACATAATACAGTGTGCTTTGCGGTTACCAGCCGCAGGCGACTGACGAAACCTCGCTCCGGCGGGGTTTTTT	75	#N/A	No									tisB	[1,22]	repression				mutational analysis
18	McaS	TGAAATCTGTCACTGAAGAAAATTGGCAACTAAAGGTTAAAACCGTTATAACACAGTCACCGGCGCAGAGGAGACAATGCCGGATTTAAGACGCGGATGCACTGCTGTGTGTACTGTAGAGTCTGGCGGATGTCGACAGACTCTATTTTTTTATGCAG	158	Y	No									csgD	[98,113]	repression				mutational analysis
														flhD	[127,135]	induction				mutational analysis
														flhD	[69,78]	induction				mutational analysis
67	MgrR	GATTCGTTATCAGTGCAGGAAAATGCCTGTTAGCGTAAAAGCAAAACACAAATCTATCCATGCAAGCATTCACCGCCGGTTTACTGGCGGTTTTTTTT	98	Y	Yes	predicted based on SgrS features	E. coli	[28,31] [72,98]	Ishikawa, et al., RNA. (2012)
20	MicC	GTTATATGCCTTTATTGTCACAGATTTTATTTTCTGTTGGGCCATTGCATTGCCACTGATTTTCCAACATATAAAAAGACAAGCCCGAACAGTCGTCCGGGCTTTTTTT	109	Y	Yes	predicted Rho-independent terminator	E. coli	[81,109]	Ishikawa, et al., RNA. (2012)					ompC	[1,30]	repression	accessible	Transport is essential for growth and nurients from the media are necessary to be imported to provide the essentials allowing for cell division	15466019, 17264113	mutational analysis
66	MicF	GCTATCATCATTAACTTTATTTATTACCGTCATTCATTTCTGAATGTCTGTTTACCCCTATTTCAACCGGATGCCTCGCATTCGGTTTTTTTT	93	Y	Yes	predicted based on SgrS features	E. coli	[20,25] [59,93]	Ishikawa, et al., RNA. (2012)					OmpF	[1,33]	repression	accessible	no stressful conditions, thus ompF activity should not be downregulated	10.1006/jmbi.2001.5029	reporter assay
														lrp	[1,13]	repression	inaccessible	experimental growth was in nutrient-rich LB, not all nutrients can be processed at once without overloading the cell	10.1111/j.1365-2958.2012.07994.x	mutational analysis
73	MicL	ATTTTTACCGTTGCATCATGTCGCCCAATATGATGCTTGCTCGTACCAGGCCCCTGCAATTTCAACAGGGGCCTTTTTTT	80	Y	No									lpp	[38,49]	repression				mutational analysis
9	Nc2	GGAAAAAATCCTCGGCTAATTCGAAAGCGCGCACGGACAGTCCCCTCGCCCCCTCGGGGAGAGGGTTAGGGTGAGGGGAACAGGCCCGCACAAGCAAACTTATCAGCAATCTCAGGCCGGATATTCATTCGGCCTTTTACAAAAA	145	N/A	N/A
59	Nc5	ATCCGGCCTACGGAGGGTGCGGGAATTTGTAGGCCTGATAAGACGCGCAAGCGTCGCATCAGGCAGTCGGCACCATTGCCGGATGCGGCGTAAACGCCTTATCC	104	N/A	N/A
41	OmrA	CCCAGAGGTATTGATTGGTGAGATTATTCGGTACGCTCTTCGTACCCTGTCTCTTGCACCAACCTGCGCGGATGCGCAGGTTTTTTTT	88	Y	Yes	in vivo crosslinked hfq-3xflag samples	Salmonella	[32,44] [46,70]	Holmqvist, et al. EMBO J. (2016)	predicted Rho-independent terminator	E. coli	[61,88]	Ishikawa, et al., RNA. (2012)	ompR	[1,19]	repression	accessible	ompC plays a crucial role in transport membrane proteins which provide the necessary methods for transport of nutrients into the cell. Should be little to no binding to the sRNA, therefore accessible	18953042, 16359331	mutational analysis
														ompT	[1,33]	repression	accessible	Outermembrane proteins essential in system, but since they are in a non-stressED membrane (the bacteria are in optimal growing conditions), therefore the OmrA are not going to bind to the ompT, therefore the ompT is accessible	18953042, 16359331	mutational analysis
														flhD	[1,50]	repression	acessible	There is no repression because there is no change in the osmolarity of the environment; the flagella would be needed for the cells to swim and find salts and nutrients because the osmolarity of the solution is unchanged	http://www.ncbi.nlm.nih.gov/pmc/articles/PMC4606813/; http://www.anaesthesiamcq.com/FluidBook/fl2_3.php; http://onlinelibrary.wiley.com/doi/10.1111/j.1365-2958.2012.08209.x/full	mutational analysis
42	OmrB	CCCAGAGGTATTGATAGGTGAAGTCAACTTCGGGTTGAGCACATGAATTACACCAGCCTGCGCAGATGCGCAGGTT	76	Y	Yes	predicted Rho-independent terminator	E. coli	[56,76]	Ishikawa, et al., RNA. (2012)					ompT	[1,32]	repression	accessible	Outermembrane proteins essential in system, but since they are in a non-stressED membrane (the bacteria are in optimal growing conditions), therefore the OmrA are not going to bind to the ompT, therefore the ompT is accessible	http://onlinelibrary.wiley.com/doi/10.1111/j.1365-2958.2005.04929.x/abstract	mutational analysis
														ompR	[1,19]	repression	accessible	ompC is essential for growth of the cells, so autoregulation of the OmrB and OmrA keeps it from binding to the ompR		mutational analysis
														cirA	[2,15]	repression	accessible	Similar to ompT - no stress in the environment means no need for there to be a difference in RNA membrane proteins	http://www.ncbi.nlm.nih.gov/pubmed/18953042	mutational analysis
														csgD	[2,20]	repression	accessible	Biofilm and curli are required when the cells are present in media. Provide the outer membrane proteins necessary to keep cells from being easily susceptible to strain in environmental shaking	http://www.ncbi.nlm.nih.gov/pmc/articles/PMC4152358/	mutational analysis
														flhD	[1,49]	repression	acessible		http://www.ncbi.nlm.nih.gov/pmc/articles/PMC4606813/; http://www.anaesthesiamcq.com/FluidBook/fl2_3.php; http://onlinelibrary.wiley.com/doi/10.1111/j.1365-2958.2012.08209.x/full	mutational analysis
55	OxyS	GAAACGGAGCGGCACCTCTTTTAACCCTTGAAGTCACTGCCCGTTTCGAGAGTTTCTCAACTCGAATAACTAAAGCCAACGTGAACTTTTGCGGATCTCCAGGATCCGCT	110	Y	Yes	in vitro ribonuclease cleavage assays	E. coli	[65,73]	Zhang, et al. Mol Cell. (2002)					flhD	[53,74]	repression	acessible	similar to OmrA and OmrB (OmrA, OmrB, and OxyS all fall in the same category)	http://www.ncbi.nlm.nih.gov/pubmed/22925049	mutational analysis
14	PsrD	TAGGCATATTTTTTTCCATCAGATATAGCGTATTGATGATAGCCATTTTAAACTATGCGCTTCGTTTTGCAGGTTGATGTTTGTTATCAGCACTGAACGAAAATAAAGCAGTAACCCGCAATGTGTGCGAATTATTGGCAAAAGGCAACCACAGGCTGCCTTTTTCTTT	169	Y	No
47	PsrN	GCAAAGGGGAGTAACTTCATTGCCGGTCGATCGTCATTACGATGTGTGAAAAAACACATCCGGTCACCGGGCAACCCGAAAGGAATACGCAGACGTATTCCTTTTTTGTTGTAAGTGAGACCTTGCCGGAAGGCGAGGTCTATGCATAAAAAGCAGCGGCTGACGTCTTCCGACGTTGGCCGTTTTTT	188	N/A	N/A
15	RdlA	GTTCTGGTTCAAGATTAGCCCCCGTTCTGTTGTCAGGTTGTACCTCTCAACGTGCGGGGGTTTTCTC	67	N	N/A
16	RdlB	GTCTGGTTTCAAGATTAGCCCCCGTTCTGTTGTCAGGTTTTACCTCTCAACGTGCGGGGGTTTTCT	66	N	N/A
17	RdlC	GTCTGGTTTCAAGATTAGCCCCCGTTTTGTTGTCAGGTTTTACCTCTCAACGTGCGGGGGTTTTCTCT	68	N	N/A
51	RdlD	GTCTAGAGTCAAGATTAGCCCCCGTGGTGTTGTCAGGTGCATACCTGCAACGTGCGGGGGTTTT	64	N	Yes	in vivo crosslinked hfq-3xflag samples	Salmonella	[48,64]	Holmqvist, et al. EMBO J. (2016)
24	RprA	ACGGTTATAAATCAACATATTGATTTATAAGCATGGAAATCCCCTGAGTGAAACAACGAATTGCTGTGTGTAGTCTTTGCCCATCTCCCACGATGGGCTTTTTTT	105	mixed	Yes	in vivo crosslinked hfq-3xflag samples	Salmonella	[57,82]	Holmqvist, et al. EMBO J. (2016)	predicted based on SgrS features	E. coli	[73,105]	Ishikawa, et al., RNA. (2012)	csgD	[79,97]	repression	accessible	Transcription is essential for growth	22356413, 22250746	mutational analysis
														csgD	[60,74]	repression	accessible	Transcription is essential for growth	22356413, 22250747	mutational analysis
														csgD	[28,45]	repression	accessible	Transcription is essential for growth	22356413, 22250748	mutational analysis
														rpoS	[33,62]	induction	accessible	We do not expect rpoS to be induced because there is no significant stress to the system such as lower temperature, pH, etc.	12410838, 17264113, 11251852	mutational analysis
														ydaM	[45,75]	repression	mixed accessibility	Biofilm is necessary under stressful conditions; however, this also acts as an activator of csgD, so I would estimate mixed accessibility.	22356413	mutational analysis
30	RseX	TTTTTATTATTCTGTGTCATGATGCTTCCGTTATTAGCCTTTTATCGTCTTGTTTATATTTTTTGGGCCGGCATGATGCCGGCTTTTTTTT	91	Y	Yes	predicted based on SgrS features	E. coli	[59,91]	Ishikawa, et al., RNA. (2012)					ompC	[30,55]	repression	accessible	Transport is essential for growth; therefore all the membrane proteins needed from ompC will need to be translated; therefore accessible	16513633	sRNA deletion
														ompA	[37,50]	induction	inaccessible	Membrane proteins are essential, therefore there will be binding to induce this mRNA	20683441	sRNA deletion
12	RybA (MntS)	TCATCCCTCAAGGATCGACGGGATTAGCAAGTCAGGAGGTCTTATGAATGAGTTCAAGAGGTGTATGCGCGTGTTTAGTCATTCTCCCT	89	N	N/A
13	RybB	GCCACTGCTTTTCTTTGATGTCCCCATTTTGTGGAGCCCATCAACCCCGCCATTTCGGTTCAAGGTTGATGGGTTTTTTGT	81	Y	Yes	in vitro binding shift assays with sRNA mutants, ribonuclease cleavage assay	Salmonella	[18,40]	Balbontin, et al., Mol Microbiol. (2010)	predicted based on SgrS features	E. coli	[26,81]	Ishikawa, et al., RNA. (2012)	ompC	[4,33] … [49,60]	repression	accessible	membrane transport is necessary		mutational analysis
														tsx	[1,16]	repression	accessible	amino acids in media are in excess in exponential growth phase.. Their transfer into the cell must be limited (repressed) not to overload the cell and envelope stress (envelope protein misfolding) could be due to the rapid generation of envelope proteins to ramp up intake	PMC216153, PMC3697260	mutational analysis
														ompW	[1,34]: [1,16][17,34]	repression	inaccessible	colicin is what bacteria release to kill other same species bacteria to gain a competitve advantage over nutrients… in a nutrient rich environment, maybe this wouldn't happen		sRNA deletion
														ompA	[1,13]	repression	accessible	constant regeneration of omp proteins is likely required under LB nutrient-rich growth conditions, so repression would not occur		sRNA deletion
														ycfL	[1,25]	repression				mutational analysis
														ygiM	[1,22]	repression				mutational analysis
														fiu	[1,14]	repression				mutational analysis
														ompF	[1,22]	repression				mutational analysis
														fadL	[1,19]	repression				mutational analysis
														nmpC	[1,23]	repression				mutational analysis
														hinT	[1,16]	repression				mutational analysis
														rluD	[1,16]	repression				mutational analysis
														rbsB	[1,10]	repression				mutational analysis
														yfeK	[1,20]	repression				mutational analysis
														fimA	[5,18]	repression				mutational analysis
														lamB	[3,24]	repression				mutational analysis
														rraB	[1,23]	repression				mutational analysis
														ydeN	[6,19]	repression				mutational analysis
														fumC	[5,19]	repression				microarray
														asr	[1,25]	repression				microarray
														rbsK	[1,17]	repression				microarray
														yhjJ	[1,19]	repression				microarray
														sdhC	[3,15]	repression				mutational analysis
23	RydB	ATTATTCTTATCGCCCCTTCAAGAGCTAAGCCACTGAGAGTGCCGGAGATAAGCGCCGGATGGGGTAG	68	N	N/A
21	RydC	CTTCCGATGTAGACCCGTATTCTTCGCCTGTACCACGGGTCGGTTTTAGTACAGGCGTTTTCTT	64	Y	Yes	in vitro ribonuclease cleavage assays	Salmonella	[15,16];[21,24];[29,31];[44,47]	Antal, et al., J. Bio Chem (2005)	RydC (mutants)-Hfq co-crystallization	Salmonella	[23,24] [46,47]	Dimastrogiovanni, et al. eLife. (2014)
26	RyeA (SraC)	AAAGTCAGCGAAGGAAATGCTTCTGGCTTTTAACAGATAAAAAGAGACCGAACACGATTCCTGTATTCGGTCCAGGGAAATGGCTCTTGGGAGAGAGCCGTGCGCTAAAAGTTGGCATTAATGCAGGCTTAGTTGCCTTGCCCTTTAAGAATAGATGACGACGCCAGGTTTTCCAGTTTGCGTGCAAAATGGTCAATAAAAAGCGTGGTGGTCATCAGCTGAAATGTTAAAAACCGCCCGTTCTGGTGA	249	mixed	No
27	RyeB (Sdsr)	GCTGATGACCACCACGCTTTTTATTGACCATTTTGCACGCAAACTGGAAAACCTGGCGTCGTCATCTATTCTTAAAGGGCAAGGCAACTAAGCCTGCATTAATGCCAACTTTTAGCGCACG	121	Y	Yes	in vivo crosslinked hfq-3xflag samples	Salmonella	[91,121]	Holmqvist, et al. EMBO J. (2016)
28	RyeF	TGATTTTTACCGTTGCATCATGTCGCCCAATATGATGCTTGCTCGTACCAGGCCCCTGCAATTTCAACAGGGGCCTTTTTTTATCCCTGAACAGTATAAAAAACGAACGATAACCGTGATCTGTTGAGCGGGTGACAGTGCGCATAGCGTTGTGCTAAAAATATTGTATATATTCACATTAATTATGGGATTTAAATTACTAAAACTGATAAATATATATTCTAAATAGCAACTGGGTTATTCCTTAGCAATTAATGATTACATTGTAATAAATCATATTCTTTATCGATTGTTTCAGGCAGTGTTGTGCCTAATTATGCAAGCGGTTAATTCGTTGTATATTTAATTATACAATGATTTCGGTGTCCAGTAATTTAATTAGAGGAATCT	390	Y	Yes	in vivo crosslinked hfq-3xflag samples	Salmonella	[29,56]	Holmqvist, et al. EMBO J. (2016)
34	RyfA	GCGGCCCTTTCCGCCGTCTCGCAAACGGGCGCTGGCTTTAGGAAAGGATGTTCCGTGGCCGTAAATGCAGGTGTTTCACAGCGCTTGCTATCGCGGCAATATCGCCAGTGGTGCTGTCGTGATGCGGTCTTCGCATGGACCGCACAATGAAGATACGGTGCTTTTGTATCGTACTTATTGTTTCTGGTGCGCTGTTAACCGAGGTAAATAATAACCGGAGTCTCTCCGGCGACAATTTACTGGTGGTTAACAACCTTCAGAGCAGCAAGTAAGCCCGAATGCCGCCCTTTGGGCGGCATATTTT	304	Y	No
36	RyfB	CGTTATTGAAGATTTTGCTGTGCTTTACACCATGCCACAGAATTCCCCCATTGAAACGAGTGGTGTCGTCAAAGCTCTGGTGTGGAGTGCAGCATGCACCCTCAATAACTCGCACGTTCAGTTTTGGGGAGATGTAAGGGCTAATCTGAATGGCTGCATTCCTTGTTTAAGGAAAAACGAATGACTGATTGCCGATACCTGATTAAACGGGTCATCAAAATCATCATTGCTGTTTTACAGCTGATCCTTCTGTTCTTATAACACAAGGAAACGTACTTAAGGTGCGTCCGGTGAACCAGTCGGACGCACCTTTAATAAC	319	N	N/A
37	RyfC (OhsC)	GTTGAGGGTGCATGCTGCACAAAATTAAAGTTAAAAAGTAAAACCCCCGTTCCTTACCAGTTCGGGGGTTTTACTTT	77	N/A	N/A
38	RyfD	AATCAAGACGATCCGGTACGCGTGATTTTCTTTTCACATTAATCTGGTCAATAACCTTGAATAATTGAGGGATGACCTCATTTAATCTCCAGTAGCAACTTTGATCCGTTATGGGAGGAGTTATGCGTCTGGATCGTCTTACT	143	Y	Yes	in vivo crosslinked hfq-3xflag samples	Salmonella	[55,80]	Holmqvist, et al. EMBO J. (2016)
44	RygC	GTAAGGGTAAGGGAGGATTGCTCCTCCCCTGAGACTGACTGTTAATAAGCGCTGAAACTTATGAGTAACAGTACAATCAGTATGATGACAAGTCGCATCATAACCCTTCTCCTTCAAGCCCTCGCTTCGGTGAGGGCTTT	140	N	N/A
46	RygD (SibD)	ACAAGGGTGAGGGAGGATTTCTCCCCCCTCTGATTGGCTGTTAATAAGCTGCGAAACTTACGAGTAACAACACAATCAGTATGATGACGAGCTTCATCATAACCCTTTCCTTCTGTAAGGCCCCCTTCTTCGGGAGGGGCTTTCC	145	N/A	N/A
65	RyhB	GCGATCAGGAAGACCCTCGCGGAGAACCTGAAAGCACGACATTGCTCACATTGCTTCCAGTATTACTTAGCCAGCCGGGTGCTGGCTTTT	90	Y	Yes	in vitro ribonuclease cleavage assays	E. coli	[61,65]	Geissmann, et al. EMBO J. (2004)					iscS	[43,68]	repression	accessible	There is no need to bind to the downstream mRNA because there is no stress causing a need for the iron clusters; there is no deficiency of iron in the medium caused by depletion, so the sRNA is not going to bind to the mRNA.	http://www.ncbi.nlm.nih.gov/pubmed/19407815	reporter assay
														sdhD	[9,50]	repression	accessible	There is no need to bind to the RNA because there is no iron deficciency. Therefore iron use proteins are free to be present		reporter assay/footprinting?
														sodB	[34,64]	repression	accessible	There is no need to control how much iron is regulated because there is no decrease in the iron present in the medium	16717284	mutational analysis
														nirB	[38,57]	repression	accessible	The mRNA is located on an operon that gets activated during periods of anaerobic cell growth; the cell conditions under which they are grown are completely aerobic, therefore there is no need even for the operon to make significant amounts of the mRNA. The sRNA should be complerely accessible.	http://www.pnas.org/content/110/37/E3487.long ; http://www.ncbi.nlm.nih.gov/pubmed/11004182	mutational analysis
														marA	[38,57]	repression	accessible	The mRNA is probably not over expressed because there is no stress being posed on the cells. They are being grown at optimal conditions in the appropriate environment. Therefore, this region of the sRNA would be accessible.	http://www.ncbi.nlm.nih.gov/pmc/articles/PMC90504/	mutational analysis
														erpA	[36,60]	repression	accessible	There are optimal growth conditions, and the bacteria need as much "essential respiratory protein A" inorder to continue to grow exponentially. There would be repression under stressed conditions where there needs to be a cap on bacterial growth to conserve energy and nutrients.		mutational analysis
														sdhC	[43,51]	repression	accessible	sRNA binds upstream to act as a recruitment factor for Hfq which in turn serves to repress translation of the mRNA. Therefore, it could be inaccesssible. However, this is part of the sdhD pathway, and since there is no iron defficiency, there is no need to bind to the mRNA to repress the pathway, so it would be accessible.	http://www.ncbi.nlm.nih.gov/pubmed/22474262 ;	mutational analysis
														sdhCDAB	[9,50]	repression	accessible	Operon is probably not active because there is plenty of iron present in the environment; no need for abundance of mRNA because no stress present.		reporter assay
														shiA	[19,75]	Induction	acessible	under iron starvation, overexpression of the permease is needed, which means that only when there is not enough iron present, this will work and be overexpressed.	http://www.ncbi.nlm.nih.gov/pubmed/17542919	reporter assay
														cirA	[41,57]	Induction	acessible	Promotes colicin sensitivity when there is iron starvation present in the cell; colicin when uptaken prevents growth of e coli therefore it is able to continue to survive instead of die after overgrowth	http://lib.dr.iastate.edu/cgi/viewcontent.cgi?article=1029&context=ans_pubs	reporter assay
														fur	[38,76]	repression	inaccessible	When under conditions of iron depletion, the fur is activated, but in this case there is no need for there to be additional iron uptake by the cells, so it would be inaccessible, and repressed (would expect fur to be relatively abundanct)	http://emboj.embopress.org/content/26/4/965.long	mutational analysis
														fepB (Wang, et al., NAR, 2015)	[45,65]	repression				mutational analysis
														msrB	[1,12], [26,38]	repression	inaccessible	The mRNA is repressed when there is too many ROS enzymes needing repair; this is to keep it from overusing iron and since there is plenty of free iron in the medium, the sRNA would most likely control the production of msrB to prevent excessive iron use by the cells.	http://journals.plos.org/plosone/article?id=10.1371%2Fjournal.pone.0063647	mutational analysis
60	RyjB	TCATCCGTCGTTGACTCCATGCCGATTCGGGTTAATCTGGTAGCGATCCCCGTCGATACTTTTGACGAAGGCGGCAGGGATCGCAGAAGG	90	Y	No
4	SgrS	GATGAAGCAAGGGGGTGCCCCATGCGTCAGTTTTATCAGCACTATTTTACCGCGACAGCGAAGTTGTGCTGGTTGCGTTGGTTAAGCGTCCCACAACGATTAACCATGCTTGAAGGACTGATGCAGTGGGATGACCGCAATTCTGAAAGTTGACTTGCCTGCATCATGTGTGACTGAGTATTGGTGTAAAATCACCCGCCAGCAGATTATACCTGCTGGTTTTTTTT	227	Y	Yes	Northern blotting of in vivo sRNA mutants using Hfq-Flag	E. coli	[179,227]	Ishikawa, et al., RNA. (2012)					ptsG	[157,187]	repression	accessible	no glucose in media, likely this pathway isn't transcriptionally activated and there is no need to repress it at the RNA level	PMC2955591	mutational analysis
														manX	[159,172]	repression	accessible	no sugars listed are present in media, thus the MAN pathways are probably not present in high abundance at RNA level	PMC2955591	mutational analysis
														manY	[168,179]	repression	accessible	no sugars listed are present in media, thus the MAN pathways are probably not present in high abundance at RNA level	22988087	mutational analysis
														yigL	[168,187]	induction	accessible	likely not being activated because no glucose in media so there's likely not an excess		mutational analysis
72	SibA	GTGAGGGTTAGGGAGAGGTTTCCCCCTCCCCCTGGTGTTCTTAGTAAGCCTGGAAGCTAATCACTAAGAGTATCACCAGTATGATGACGTGCTTCATCATAACCCTTTCCTTATTAAAAGCCCTCTTCTCCGGGAGAGGCTTT	143	N/A	N/A
70	SibB	GTGAGGGTAGAGCGGGGTTTCCCCCGCCCTGGTAGTCTTAGTAAGCGGGGAAGCTTATGACTAAGAGCACCACGATGATGAGTAGCTTCATCATGACCCTTTCCTTATTTATGGCCCCTTCCTCGGGAGGGGCTTT	136	Y	No
71	SibE	ACAAGGGTAAGGGAGGATTTCTCCCCCCTCTGATGAGTTGTTAGTAAGTCGGGAAACTTAACAGTAACAACACAACCAGTATGATGACGAGCTTCATCATAACCCTTTCCTTATACAAGGCCCCTTCTTCGGGAGGGGCTTT	142	Y	No
22	SokB	GCTAGGTTCATTCGTTGGCCTCGGTTGATAGAAATATCGGTCGGGGCCTTCGTCTT	56	N/A	N/A
2	SokC	GTTCAGCATATAGGAGGCCTCGGGTTGATGGTAAAATATCACTCGGGGCTTTTCT	55	N/A	N/A
54	Spot_42	GTAGGGTACAGAGGTAAGATGTTCTATCTTTCAGACCTTTTACTTCACGTAATCGGATTTGGCTGAATATTTTAGCCGCCCCAGTCAGTAATGACTGGGGCGTTTTTTA	109	Y	Yes	in vitrohydroxyl radical footprinting	E. coli	[57,60] [69,73] [103,109]	Moller, et al. Mol Cell. (2002)					gltA	[4,13]	repression	accessible	the cell will likely only catalyze reactions for as much glucose as it needs and is not expected to be in excess (requiring repression of TCA)	Beisel mol cell 2011	mutational analysis
														caiA	[23,38]	repression	accessible	anaerobic growth pathways are likely not induced under experimental conditions	PMC107209	mutational analysis
														sucC	[23,34]	repression	accessible	essential for aerobic growth	PMC3911028	mutational analysis
														sthA	[48,55]	repression	accessible	in our case, the cell probably produces ~ necessary glucose for cell processes from amino acids and there is likely no glucose surplus	PMC4518329,PMC3186873	mutational analysis
														srlA	[20,34]	repression	accessible	no D-sorbitol in media, thus the pathway probably wouldn't be activated on the transcriptional level in the first place so it wouldn't need to be repressed	PMC3186873, PMC3072601	mutational analysis
														fucI	[4,57]	repression	accessible	no fucose or mannose pathways likely upregulated		mutational analysis
														galK	[1,62]	repression	accessible	no galactose in media, likely this pathway isn't transcriptionally activated and there is no need to repress it at the RNA level	Moller, Mol Cell 2002, https://ittakes30.wordpress.com/2011/04/19/think-you-know-metabolism-think-again/	in vitro footprinting
														nanC	[1,17]	repression	accessible	No Neu5Ac in media, thus this pathway is likely not upregulated at the transcriptional level	Beisel mol cell 2011	mutational analysis
														paaK	[1,9]	repression	accessible	no phenylacetate in media … phenylacetate is produced from reaction of phenol with acetic anhydride		mutational analysis
														ascF	[1,8], [52,60]	repression	accessible	sugars whose transport is mediated by ascF are not present	10.1128/JB.00663-09	mutational analysis
														sdhC	[4,15]	repression	accessible	the cell will likely only catalyze reactions for as much glucose as it needs and is not expected to be in excess (requiring repression of TCA)	10.1101/gad.182493.111	mutational analysis
														fucP	[46,56]	repression	accessible	we are using L-arabinose, and likely this pathway is not upregulated at the transcriptional level	Beisel EMBO 2012	mutational analysis
														xylF	[1,33]	repression	accessible	xylF is likely not upregulated when it has been in a glucose-deficient environment for so long	10.1128/AEM.70.4.2354–2366.2004	mutational analysis
														atoD	[4,11]	repression	accessible	atoD is likely not upregulated in an acetoacetate-deficient environment and thus there is likely no need for repression	Beisel EMBO 2012,10.1186/1471-2164-12-238	mutational analysis
														gdhA	[40,56]	repression	inaccessible	amino acid catabolism results in excretion of the excess ammonium (10.1128/JB.01368-07), therefore this pathway may need to be repressed under experimental conditions	10.1128/AEM.70.4.2354–2366.2004	mutational analysis
														puuE	[29,57]	repression				mutational analysis
7	SraA	CATTCAACGCCGAGAATAGAGGAAAAATTAAAGGGGAGATAAAATCCCCCCTTTTTG	57	N/A	N/A
39	SraD (MicA)	GAAAGACGCGCATTTGTTATCATCATCCCTGAATTCAGAGATGAAATTTTGGCCACTCACGAGTGGCCTTTT	72	Y	Yes	in vitro hydroxyl radical footprinting	E. coli	[45,50]	Rasmussen, et al., Mol Microbiol. (2005)					phoP	[6,31]	repression	accessible	No magnesium or acid stress present, therefore there should be less binding to the mRNA because lower quantities of the mRNA should exist.	20345657	mutational analysis
														lamB	[8,30]	repression				mutational analysis
														ompA	[8,25]	repression				mutational analysis
														ompW	[2,30]	repression				mutational analysis
														tsx	[1,23]	repression				mutational analysis
														ygiM	[6,30]	repression				mutational analysis
														yfeK	[11,28]	repression				mutational analysis
														ompX	[1,23]	repression				mutational analysis
														fimB	[4,14]	repression				mutational analysis
48	SraH (ArcZ)	GTGCGGCCTGAAAAACAGTGCTGTGCCCTTGTAACTCATCATAATAATTTACGGCGCAGCCAAGATTTCCCTGGTGTTGGCGCAGTATTCGCGCACCCCGGTCTAGCC	108	Y	Yes	in vivo crosslinked hfq-3xflag samples	Salmonella	[64,96]	Holmqvist, et al. EMBO J. (2016)	predicted based on SgrS features	E. coli	[75,78] [95,108]	Ishikawa, et al., RNA. (2012)	rpoS	[66,91]	induction				mutational analysis
														flhD	[1,17]	repression				mutational analysis
57/58	SraL (RyjA)	ATCAACACCAACCGGAACCTCCACCACGTGCTCGAATGAGGTGTGTTGACGTCGGGGGAAACCCTCCTGTGTACCAGCGGGATAGAGAGAAAGACAAAGACCGGAAAACAAACTAAAGCGCCCTTGTGGCGCTTTAGTTTT	141	#N/A	N/A
3	SroA	GTTCTCAACGGGGTGCCACGCGTACGCGTGCGCTGAGAAAATACCCGTCGAACCTGATCCGGATAACGCCGGCGAAGGGATTTGAGGCTCCTT	93	N/A	N/A
10	SroB (ChiX)	ACACCGTCGCTTAAAGTGACGGCATAATAATAAAAAAATGAAATTCCTCTTTGACGGGCCAATAGCGATATTGGCCATTTTT	82	Y	Yes	in vitro Pb 2+ cleavage footprinting	E. coli	[24,33] [48,52] [78,82]	Ellis, et al., Mol Microbiol. (2015)					citA	[46,57]	repression				mutational analysis
														chiP	[81,92]	repression
11	SroC	ACTAATTACAAGAACCAGGGGCGGAAATTCCAGCCCTCTCGATTGTTACGTAGCACGGACAGACTATACGCCTGATGGTCGTTCCCCATCGGGCCTGAAAACCGCAATACGCTGGGTAACAATCTTCGAGGGTAGCAGTTAACGCTGCTACCCTCTTTTTTCT	163	Y	Yes	in vivo crosslinked hfq-3xflag samples	Salmonella	[143,153]	Holmqvist, et al. EMBO J. (2016)
25	SroD	TTACGTGACGAAGCGCGCGGCAAAGTGGACAATAAAGCCTGAGCGTTAAGTCAGTCGTCAGACGCCGGTTAATCCGGCGTTTTTTT	86	N/A	N/A
33	SroE	ATAACGTGATGGGAAGCGCCTCGCTTCCCGTGTATGATTGAACCCGCATGGCTCCCGAAACATTGAGGGAAGCGTTGAGGGTTCATTTTTAT	92	N/A	N/A
45	SroG	GCTTATTCTCAGGGCGGGGCGAAATTCCCCACCGGCGGTAAATCAACTCAGTTGAAAGCCCGCGAGCGCTTTGGGTGCGAACTCAAAGGACAGCAGATCCGGTGTAATTCCGGGGCCGACGGTTAGAGTCCGGATGGGAGAGAGTAACG	149	N/A	N/A
56	SroH	GAAAATAAGAACACATGTTCTCATCTTCCAGGATGCAGCAGACTGAAGAAATTCAGACATCCCGCAACCTGCGATTATCGCAAGGTCAAGGCAAAGTCCGGTAATGGCGTTCTGAATACCAGAGATAATTCTCTGGCGAAACCCACCTTAAGGTGGGTTTT	161	Y	No
61	SymR	AGTCATAACTGCTATTCTCCAGGAATAGTGATTGTGATTAGCGATGCGGGTGTGTTGGCGCACATCCGCACCGCGCT	77	N/A	N/A
6	Tff	CGGACTTCCGATCCATTTCGTATACACAGACTGGACGGAAGCGACAATCTCACTTTGTGTAACAACACACACGTATCGGCACATATTCCGGGGTGCCCTTTGGGGTCGGTAATATGGGATACGTGGAGGCATAACC	136	N/A	N/A
5	Tp2	ACTAATTCTTTCGTTGCTCCAGACGACGCAGAGAACGCTCACGGCGGCTCTCTTCACGACTTCTGTCGAGCAAAATTTCTTCGATAAAGGCCAGATGGCGATGCGATGCTTCGCGCGCTTCTTCCGGCTTACCGGCCATAATCGCTTCAAATATGCGGGTG	161	N	N/A
1	Tpke11	TCGCCCTATAAACGGGTAATTATACTGACACGGGCGAAGGGGAATTTCCTCTCCGCCCGTGCATTCATCTAGGGGCAATTTAAAAAAGA	89	Y	No
32	Tpke70	AAAGCCATAAAAACCATGAGGTTATTATGGCCGATTTGAGGAGGGAAAGAGTAAGAGCAGTTTGTTAAATGTACAACGACGATTCTCCCACCGGGCGCGTTTTAAAGCGACGGTGGATCCAGAGGTACTGCTCCGGTGCGCGCATGATCTCTTTCTCGATAATCTTGTTCATATAGGCAGCGGCTTGATTTTCATCTGTCGGGTAGCCTTCCATCTCTGGGGTGATGAACAAACGATATCCGCTGTAATCCGCTTTTCTTACCATCGTTACGGTCAACATGGCTGCGCCAGAGAGACGGGAGAGAACATAGGTGCCATTGGTTGTGGCGACATTTTCCACCGCAAAGAACGGCGCGAAGGAGCTGCCTTTACGACCATAATCCTGATCGGGAGCAAACC…	436	N	N/A
