# Supplementary material for: High-throughput in vivo mapping of RNA accessible interfaces to identify functional sRNA binding sites
Source: Nat Commun. 2018 Oct 4;9:4084. doi: 10.1038/s41467-018-06207-z (PMC6172242; doi:10.1038/s41467-018-06207-z)
Supplement: Supplementary file 5 — Supplementary Data 2 [file 41467_2018_6207_MOESM5_ESM.xls]

## Sheet: all sRNA regions
		asRNA Probe ([sRNA-region numbered from 5' to 3'])	Start	End	parent access.	parent strain n =	Δhfq access.	Δhfq strain n =	parent st error	Δhfq st error
	arrS-1	Arrs-1	1	9	0.372763	3	0	3	0.0807035	0.0254001
	arrS-2	Arrs-2	8	18	1	3	0.471719	3	0.0368833	0.108958
	arrS-3	Arrs-3	17	31	0	3	0.778617	3	0.048554	0.0943134
	arrS-4	Arrs-4	32	44	0.924169	3	1	3	0.0721753	0
	arrS-5	Arrs-5	45	59	0.600857	3	0.656135	3	0.338983	0.160231
	arrS-6	Arrs-6	56	69	0.158385	3	0.0490475	3	0.138682	0.0837975
	CyaR-1	Cyar-1	1	9	0.577069	3	0.424617	3	0.0640433	0.115401
	CyaR-2	Cyar-2	1	20	0.807643	3	0.627711	3	0.142999	0.0520238
	CyaR-3	Cyar-3	10	19	0	3	0.071575	2	0.00138181	0.0595866
	CyaR-4	Cyar-4	12	27	0.62596	3	0.384569	3	0.117857	0.10308
	CyaR-5	Cyar-5	20	43	0.694831	3	0.30509	3	0.0352582	0.0525543
	CyaR-6	Cyar-6	23	32	0.863069	3	0.484831	3	0.036658	0.035873
	CyaR-7	Cyar-7	31	46	NAN	0	0	2	NAN	0
	CyaR-8	Cyar-8	31	50	0.562095	3	0.846323	2	0.113334	0.231147
	CyaR-9	Cyar-9	35	49	0.207954	3	0.727979	3	0.120113	0.111614
	CyaR-10	Cyar-10	38	48	0.929433	3	1	3	0.0790274	0.0682866
	CyaR-11	Cyar-11	39	48	0.974333	3	0.996362	3	0.0527254	0.0695054
	CyaR-12	Cyar-12	48	62	0.66518	3	0.482275	3	0.0252429	0.108473
	CyaR-13	Cyar-13	62	76	1	3	0.727654	3	0.0370214	0.0905889
	CyaR-14	Cyar-14	77	87	0.299563	3	0.128862	3	0.0727989	0.10356
	dicF-1	Dicf-1	1	9	1	3	1	3	0.0692255	0
	dicF-2	Dicf-2	8	21	0.605743	3	0.349765	3	0.0461903	0.0681775
	dicF-3	Dicf-3	17	32	0.412968	3	0.207659	3	0.0307813	0.101607
	dicF-4	Dicf-4	22	42	0.733758	3	0.686389	3	0.0766327	0.0572697
	dicF-5	Dicf-5	33	46	0.270402	3	0.0332082	3	0.06614	0.0199973
	dicF-6	Dicf-6	42	52	0	3	0.0784368	3	0	0.0392927
	dicF-7	Dicf-7	45	53	0.636492	2	0	2	0.413633	0
	dsrA-1	Dsra-1	1	9	0.361414	3	0	2	0.192978	0.000875873
	dsrA-2	Dsra-2	6	16	0.444213	3	0.294112	3	0.108148	0.0727519
	dsrA-3	Dsra-3	10	32	0.914199	3	0.750259	3	0.0295295	0.0634441
	dsrA-4	Dsra-4	15	30	0	2	0.755634	3	0	0.0108546
	dsrA-5	Dsra-5	24	41	0.509149	3	0.432556	3	0.139465	0.129236
	dsrA-6	Dsra-6	29	38	0.782362	3	0.385183	3	0.0811834	0.201087
	dsrA-7	Dsra-7	31	43	0.591277	3	0.439076	3	0.0816434	0.0550745
	dsrA-8	Dsra-8	38	52	1	3	0.835902	3	0	0.0981533
	dsrA-9	Dsra-9	52	65	0.293409	3	0.148954	3	0.149246	0.0799049
	dsrA-10	Dsra-10	63	78	0.934025	3	1	3	0.0171195	0
	dsrA-11	Dsra-11	76	86	0.423642	3	0.665359	3	0.102251	0.0491735
	dsrA-12	Dsra-12	79	87	0.892449	3	0.815895	3	0.0241755	0.110877
	ffs-1	Ffs-1	1	9	0	2	0	3	0	0
	ffs-2	Ffs-2	4	13	0.918429	3	0.887173	3	0.157344	0.0965116
	ffs-3	Ffs-3	14	29	0.479925	3	0.782182	3	0.249723	0.164396
	ffs-4	Ffs-4	26	36	0.973579	3	0.678836	3	0.179201	0.0887287
	ffs-5	Ffs-5	37	50	0.790279	3	0.631785	3	0.150859	0.116856
	ffs-6	Ffs-6	48	58	0.421887	3	0.850421	3	0.226581	0.0774372
	ffs-7	Ffs-7	58	73	0.550417	3	0.802873	3	0.119408	0.141686
	ffs-8	Ffs-8	74	89	NAN	0	NAN	0	NAN	NAN
	ffs-9	Ffs-9	90	105	0.696791	3	0.156565	3	0.312253	0.0972778
	ffs-10	Ffs-10	106	114	1	3	1	3	0.178029	0.107792
	FnrS-1	Fnrs-1	1	9	0.648114	3	0.70461	3	0.0262499	0.183612
	FnrS-2	Fnrs-2	4	18	0	3	0.124885	3	0.0802492	0.0551149
	FnrS-3	Fnrs-3	17	32	0.212617	3	0.518091	3	0.165623	0.166258
	FnrS-4	Fnrs-4	32	44	0.707769	3	0.333606	3	0.168233	0.121101
	FnrS-5	Fnrs-5	40	53	0.867799	3	0.576059	3	0.092065	0.0594932
	FnrS-6	Fnrs-6	51	66	1	3	1	3	0.0068596	0.0797065
	FnrS-7	Fnrs-7	64	72	0.800806	3	0	3	0.0892358	0.0732283
	FnrS-8	Fnrs-8	68	83	0.814348	3	0.675555	3	0.0605937	0.0564688
	FnrS-9	Fnrs-9	84	95	0.763121	3	0.685004	3	0.0663553	0.0999092
	FnrS-10	Fnrs-10	88	103	0.0608158	3	0.115357	3	0.100123	0.112971
	FnrS-11	Fnrs-11	104	112	0.329827	3	0.325461	3	0.0973532	0.061706
	FnrS-12	Fnrs-12	106	117	0.614494	3	0.44497	3	0.124695	0.22436
	FnrS-13	Fnrs-13	112	122	0.694349	3	0.627138	3	0.0264347	0.0798624
	GadY-1	Gady-1	1	9	1	3	1	3	0.0378222	0
	GadY-2	Gady-2	7	15	0.934524	3	0.274167	3	0.0534927	0.0530819
	GadY-3	Gady-3	15	30	0.749774	3	0.524203	3	0.0771138	0.0819327
	GadY-4	Gady-4	30	41	0.411293	3	0.159893	3	0.171006	0.120315
	GadY-5	Gady-5	41	52	0.660753	3	0.260922	3	0.15294	0.0785316
	GadY-6	Gady-6	44	59	0.496168	3	0	3	0.177279	0.0422613
	GadY-7	Gady-7	55	68	0	3	0.329663	3	0	0.211597
	GadY-8	Gady-8	68	83	0.813231	3	0.601552	3	0.0500767	0.0919082
	GadY-9	Gady-9	84	92	0.876229	3	0.846969	3	0.0971417	0.0735358
	GadY-10	Gady-10	93	105	0.480656	3	0.109436	3	0.0371978	0.118558
	GcvB-1	Gcvb-1	1	9	0.88351	3	0.503632	3	0.106086	0.0424115
	GcvB-2	Gcvb-2	8	16	0.570719	3	0.191674	3	0.123534	0.107195
	GcvB-3	Gcvb-3	16	31	0.661561	3	0.370764	2	0.0386229	0.235077
	GcvB-4	Gcvb-4	29	41	0.619301	3	0.558326	3	0.0405974	0.114385
	GcvB-5	Gcvb-5	35	50	0.564329	3	0.516396	3	0.0538873	0.0731237
	GcvB-6	Gcvb-6	51	60	0.768925	3	0.715621	3	0.0885221	0.235078
	GcvB-7	Gcvb-7	60	75	0.535357	3	0.533885	3	0.0526496	0.133185
	GcvB-8	Gcvb-8	69	87	0.31415	3	0.129519	3	0.0627881	0.0951962
	GcvB-9	Gcvb-9	73	81	0.919056	3	0.41005	3	0.134056	0.274654
	GcvB-10	Gcvb-10	81	94	0.683144	3	NAN	0	0.133103	NAN
	GcvB-11	Gcvb-11	90	98	0.764135	3	0.359619	3	0.101031	0.189653
	GcvB-12	Gcvb-12	96	110	0.88251	3	0.701203	3	0.0552241	0.0803946
	GcvB-13	Gcvb-13	106	114	0.458286	3	0	2	0.0904261	0.016664
	GcvB-14	Gcvb-14	112	126	0.846226	3	0.694393	3	0.0498233	0.0951792
	GcvB-15	Gcvb-15	125	134	0.927377	3	0.746758	3	0.165971	0.136952
	GcvB-16	Gcvb-16	134	149	0.504796	3	0.870918	3	0.115159	0.0913988
	GcvB-17	Gcvb-17	149	161	0.675864	3	0.645452	3	0.0443233	0.0709194
	GcvB-18	Gcvb-18	157	170	0	3	0.566657	3	0	0.0987116
	GcvB-19	Gcvb-19	163	176	1	3	0.545903	3	0.0723102	0.22237
	GcvB-20	Gcvb-20	177	186	0.621382	3	0.643277	3	0.0583689	0.0670564
	GcvB-21	Gcvb-21	182	195	0.983682	3	1	3	0.0518228	0.097105
	GcvB-22	Gcvb-22	196	205	0.645722	3	0.559459	3	0.163038	0.288287
	GlmY-1	Glmy-1	1	9	0.115938	3	0	3	0.0185256	0.0619983
	GlmY-2	Glmy-2	4	16	0.380049	3	0.688767	3	0.0414923	0.201269
	GlmY-3	Glmy-3	16	29	0.686345	3	0.492912	3	0.0526507	0.131465
	GlmY-4	Glmy-4	30	45	0	3	0.266966	3	0.00902485	0.0577499
	GlmY-5	Glmy-5	45	53	0.37115	3	0.00803522	2	0.189242	0.0440385
	GlmY-6	Glmy-6	49	64	0.680099	3	0.719481	3	0.121641	0.186553
	GlmY-7	Glmy-7	65	80	0.576544	3	0.480175	3	0.0900318	0.125491
	GlmY-8	Glmy-8	75	83	0.663811	3	0.118152	3	0.174824	0.0922871
	GlmY-9	Glmy-9	84	99	0.620606	3	0.570513	3	0.0779497	0.091573
	GlmY-10	Glmy-10	92	100	0.40517	3	0.22503	3	0.0946254	0.224628
	GlmY-11	Glmy-11	101	116	0.469057	3	0.395045	3	0.0402507	0.0674897
	GlmY-12	Glmy-12	114	127	0.505588	3	0.289249	3	0.0229057	0.0800959
	GlmY-13	Glmy-13	124	133	0.239825	3	NAN	0	0.0447561	NAN
	GlmY-14	Glmy-14	132	147	0.593985	3	0.815666	3	0.113014	0.129621
	GlmY-15	Glmy-15	141	150	0.581005	3	0.36852	3	0.180175	0.174037
	GlmY-16	Glmy-16	150	165	0.533205	3	0.290001	3	0.149508	0.100098
	GlmY-17	Glmy-17	166	181	0.754728	3	0.57004	3	0.0985653	0.118166
	GlmY-18	Glmy-18	174	184	1	3	1	3	0.0117503	0.0734232
	GlmZ-1	Glmz-1	1	9	0.379312	3	0	3	0.147173	0.0599621
	GlmZ-2	Glmz-2	6	15	0.471364	3	0.297925	3	0.111643	0.0796138
	GlmZ-3	Glmz-3	13	28	0.658977	3	0.585292	3	0.0491232	0.0783702
	GlmZ-4	Glmz-4	29	43	0.602711	3	0.513013	3	0.165376	0.0664635
	GlmZ-5	Glmz-5	44	53	0.740886	3	0.734411	3	0.142547	0.0674755
	GlmZ-6	Glmz-6	47	62	0.524514	3	0.2414	3	0.103612	0.0404331
	GlmZ-7	Glmz-7	58	70	0	3	0.00306679	3	0	0.0572582
	GlmZ-8	Glmz-8	65	80	0.626017	3	0.313922	3	0.0895718	0.0474107
	GlmZ-9	Glmz-9	77	92	0.778473	3	0.57807	3	0.060758	0.02267
	GlmZ-10	Glmz-10	92	107	0.854503	3	0.654093	3	0.0781485	0.0660103
	GlmZ-11	Glmz-11	108	123	0.849985	3	0.729985	3	0.0317727	0.0674532
	GlmZ-12	Glmz-12	123	134	0.407529	3	0.353718	3	0.125041	0.0757054
	GlmZ-13	Glmz-13	131	141	0.720227	3	0.345708	3	0.0661762	0.0408104
	GlmZ-14	Glmz-14	136	151	1	3	1	3	0.0222522	0
	GlmZ-15	Glmz-15	148	157	0.482513	3	0.155688	3	0.131809	0.0930725
	GlmZ-16	Glmz-16	150	169	0.681299	3	0.357664	3	0.0709805	0.0624931
	GlmZ-17	Glmz-17	156	171	0.655849	3	0.494251	3	0.102277	0.0781705
	GlmZ-18	Glmz-18	164	172	0.457859	3	0.385858	3	0.180501	0.142695
	InvR-1	Invr-1	1	9	0.0884835	2	NAN	0	0.171253	NAN
	InvR-2	Invr-2	3	11	0	3	0	3	0.0559922	0
	InvR-3	Invr-3	12	27	0.187078	3	NAN	0	0.137771	NAN
	InvR-4	Invr-4	28	38	0.80388	3	0.662788	3	0.133086	0.156381
	InvR-5	Invr-5	34	48	0.336041	3	0.215456	3	0.13238	0.0820372
	InvR-6	Invr-6	47	57	1	3	1	3	0.0465651	0
	InvR-7	Invr-7	54	69	NAN	0	NAN	0	NAN	NAN
	InvR-8	Invr-8	66	74	0.691043	3	0.362407	3	0.195763	0.153034
	InvR-9	Invr-9	73	88	0.243038	3	0.498791	3	0.11405	0.125819
	InvR-10	Invr-10	80	93	0.355298	3	0.531108	3	0.126966	0.114689
	IpeX-1	Ipex-1	1	9	0.550184	3	0.794181	3	0.187878	0.191989
	IpeX-2	Ipex-2	4	13	0.109861	3	0	3	0.13442	0.100957
	IpeX-3	Ipex-3	11	25	0.494661	3	0.180306	3	0.0491114	0.318371
	IpeX-4	Ipex-4	26	34	0	3	0.314221	3	0.0370385	0.152273
	IpeX-5	Ipex-5	34	49	0.366372	3	0.483855	3	0.0631513	0.136933
	IpeX-6	Ipex-6	45	54	0.280952	3	0.196184	3	0.201019	0.0981909
	IpeX-7	Ipex-7	54	68	0.480934	3	0.726278	3	0.0502896	0.114546
	IpeX-8	Ipex-8	69	83	0.775294	3	0.604776	3	0.0654516	0.0914211
	IpeX-9	Ipex-9	79	89	0.206885	3	0.312211	3	0.0721812	0.120638
	IpeX-10	Ipex-10	90	105	0.591628	3	0.521883	3	0.0985591	0.10045
	IpeX-11	Ipex-11	105	114	0.822081	3	0.254313	2	0.139421	0.306948
	IpeX-12	Ipex-12	108	123	1	3	0.807504	3	0.0591795	0.182735
	IpeX-13	Ipex-13	120	129	0.718881	3	0.73646	3	0.0927995	0.109369
	IpeX-14	Ipex-14	128	142	0.837852	3	1	3	0.0535421	0.153648
	IpeX-15	Ipex-15	143	152	0.0862791	3	0.308007	3	0.0882562	0.162165
	IpeX-16	Ipex-16	153	167	0.335417	3	0.456188	3	0.0426274	0.0889989
	isrB-1	Isrb-1	1	9	1	3	1	3	0.0913078	0.130936
	isrB-2	Isrb-2	10	19	NAN	0	NAN	0	NAN	NAN
	isrB-3	Isrb-3	13	28	0	3	0.0694546	2	0	0.219803
	isrB-4	Isrb-4	26	37	NAN	0	NAN	0	NAN	NAN
	isrB-5	Isrb-5	33	48	NAN	0	NAN	0	NAN	NAN
	isrB-6	Isrb-6	43	51	0.120952	2	NAN	0	0.0529733	NAN
	isrB-7	Isrb-7	52	65	NAN	0	NAN	0	NAN	NAN
	isrB-8	Isrb-8	59	68	NAN	0	NAN	0	NAN	NAN
	isrB-9	Isrb-9	68	80	0.726692	3	0.67366	3	0.246853	0.222128
	isrB-10	Isrb-10	77	86	0.822617	3	0	3	0.192664	0.169489
	isrB-11	Isrb-11	82	96	NAN	0	NAN	0	NAN	NAN
	isrB-12	Isrb-12	92	100	NAN	0	NAN	0	NAN	NAN
	isrB-13	Isrb-13	100	115	NAN	0	NAN	0	NAN	NAN
	isrB-14	Isrb-14	109	118	NAN	0	NAN	0	NAN	NAN
	isrB-15	Isrb-15	117	132	0.683317	3	0.464549	3	0.202744	0.0777218
	isrB-16	Isrb-16	132	146	NAN	0	NAN	0	NAN	NAN
	isrB-17	Isrb-17	145	160	NAN	0	NAN	0	NAN	NAN
	isrC-1	Isrc-1	1	9	0.503619	3	0.299089	3	0.120941	0.141554
	isrC-2	Isrc-2	3	11	0.156366	3	0.108467	2	0.234996	0.14908
	isrC-3	Isrc-3	11	23	0.219013	3	0.0112399	3	0.13296	0.116197
	isrC-4	Isrc-4	20	28	0.798055	3	0.885962	3	0.0635138	0.0802555
	isrC-5	Isrc-5	26	41	0.29268	3	0	3	0.169205	0.106952
	isrC-6	Isrc-6	42	51	0.696955	3	0.702791	3	0.0670231	0.109836
	isrC-7	Isrc-7	49	64	0.899958	3	0.817647	3	0.0255541	0.0328089
	isrC-8	Isrc-8	56	67	0.896768	3	0.693708	3	0.0738857	0.158181
	isrC-9	Isrc-9	67	82	0.690051	3	0.344658	3	0.105261	0.0945483
	isrC-10	Isrc-10	82	92	0.610395	3	0.744556	3	0.0719177	0.0878109
	isrC-11	Isrc-11	93	108	0.679072	3	0.748822	3	0.0620592	0.0441057
	isrC-12	Isrc-12	103	113	0.450417	3	0.46626	3	0.0923285	0.0442415
	isrC-13	Isrc-13	114	129	0.696933	3	0.848589	3	0.0708527	0.0622214
	isrC-14	Isrc-14	129	143	0.257902	3	0.8693	3	0.135025	0.0377908
	isrC-15	Isrc-15	144	159	NAN	0	NAN	0	NAN	NAN
	isrC-16	Isrc-16	160	168	0.326768	3	0.733695	3	0.118539	0.104902
	isrC-17	Isrc-17	165	177	0.383593	3	0.432491	3	0.112547	0.0544108
	isrC-18	Isrc-18	170	185	1	3	1	3	0.0277407	0.0462743
	isrC-19	Isrc-19	184	192	0	3	NAN	0	0.225766	NAN
	isrC-20	Isrc-20	187	202	0.575153	3	0.651359	3	0.0986183	0.0414437
	isrC-21	Isrc-21	195	204	0.208933	3	0.466507	2	0.230733	0.567855
	istR-1-1	Istr-1-1	1	9	1	3	1	3	0	0.207077
	istR-1-2	Istr-1-2	7	17	0.53302	3	0.524075	3	0.0606451	0.249598
	istR-1-3	Istr-1-3	17	32	0.759551	3	0.827091	3	0.0306506	0.141165
	istR-1-4	Istr-1-4	33	47	0	3	0	3	0.0194294	0
	istR-1-5	Istr-1-5	46	58	0.672481	3	0.799065	3	0.0370559	0.227042
	istR-1-6	Istr-1-6	58	73	0.134189	3	0.513988	3	0.0894659	0.101334
	istR-1-7	Istr-1-7	66	75	0.379655	3	0.92902	3	0.088003	0.177406
	McaS-1	Mcas-1	1	9	1	3	0.787636	3	0.104969	0.178264
	McaS-2	Mcas-2	1	12	0.434021	3	0.28022	3	0.104065	0.0407132
	McaS-3	Mcas-3	8	18	NAN	0	0.562576	3	NAN	0.0805139
	McaS-4	Mcas-4	15	30	0.813801	3	0.446444	3	0.16428	0.138312
	McaS-5	Mcas-5	27	37	0.963653	3	1	3	0.095376	0
	McaS-6	Mcas-6	27	42	0	3	0.129832	3	0.101399	0.071717
	McaS-7	Mcas-7	36	53	0.529432	3	0.22494	3	0.0856923	0.0455297
	McaS-8	Mcas-8	37	52	0.393329	3	0.185334	3	0.228667	0.209593
	McaS-9	Mcas-9	44	54	0.295056	3	0.0357734	2	0.0585215	0.0714012
	McaS-10	Mcas-10	49	57	NAN	0	NAN	0	NAN	NAN
	McaS-11	Mcas-11	54	67	0.267284	3	0.296281	3	0.144995	0.0871107
	McaS-12	Mcas-12	65	74	0.288488	3	0.350693	3	0.130643	0.0398957
	McaS-13	Mcas-13	69	78	0.316203	3	0	3	0.0712505	0.0283195
	McaS-14	Mcas-14	74	89	0.469971	3	0.333217	3	0.0638118	0.024527
	McaS-15	Mcas-15	88	98	NAN	0	NAN	0	NAN	NAN
	McaS-16	Mcas-16	98	112	0.749271	3	0.213118	3	0.106312	0.0486466
	McaS-17	Mcas-17	98	113	NAN	0	NAN	0	NAN	NAN
	McaS-18	Mcas-18	109	120	0.337364	3	0.178451	3	0.222863	0.0205887
	McaS-19	Mcas-19	114	122	0.614176	3	0.391723	3	0.232843	0.0833474
	McaS-20	Mcas-20	122	136	0.181116	3	0.236863	3	0.109807	0.0312605
	McaS-21	Mcas-21	127	135	0.255027	3	0.201155	3	0.111551	0.016504
	McaS-22	Mcas-22	136	144	NAN	0	0.601586	2	NAN	0.149171
	McaS-23	Mcas-23	142	157	0.380956	2	NAN	0	0.0830675	NAN
	McaS-24	Mcas-24	148	158	0.669284	3	0.382662	2	0.055078	0.324611
	MgrR-1	Mgrr-1	1	9	0.656422	3	0.550819	3	0.0784865	0.149485
	MgrR-2	Mgrr-2	9	17	0.313674	3	0	3	0.0847591	0.0314862
	MgrR-3	Mgrr-3	14	22	0.337269	3	0.281462	3	0.163049	0.0941328
	MgrR-4	Mgrr-4	19	34	0.348167	3	0.583352	3	0.197701	0.331807
	MgrR-5	Mgrr-5	28	37	0.355954	3	NAN	0	0.174127	NAN
	MgrR-6	Mgrr-6	38	53	0.975156	3	0.411552	3	0.0639885	0.0960744
	MgrR-7	Mgrr-7	54	68	0	3	0.113743	3	0.0144305	0.0613029
	MgrR-8	Mgrr-8	68	80	1	3	1	3	0.037382	0.0864418
	MgrR-9	Mgrr-9	76	84	0.866427	3	0.335259	3	0.0522141	0.141743
	MgrR-10	Mgrr-10	83	96	0.208771	3	0.106278	3	0.0652686	0.0473629
	MgrR-11	Mgrr-11	90	98	0.76382	3	0.814145	3	0.0611022	0.158972
	MicC-1	Micc-1	1	9	0.478178	3	0	3	0.355061	0.0102815
	MicC-2	Micc-2	5	14	0.921107	3	0.410956	3	0.175784	0.125825
	MicC-3	Micc-3	13	28	0.442722	3	0.78597	3	0.289001	0.103823
	MicC-4	Micc-4	29	40	1	2	0.531885	3	0.136946	0.157505
	MicC-5	Micc-5	39	53	0.399731	3	0.462287	3	0.201413	0.044578
	MicC-6	Micc-6	51	61	0.530588	2	0.675491	3	0.103635	0.0592375
	MicC-7	Micc-7	55	69	0.27911	3	0.301371	3	0.415131	0.154419
	MicC-8	Micc-8	70	80	0.698773	3	1	3	0.187522	0
	MicC-9	Micc-9	81	96	0.460398	3	0.492028	3	0.095531	0.13586
	MicC-10	Micc-10	94	109	0	3	0.559247	3	0.122628	0.113258
	MicF-1	Micf-1	1	9	1	3	0.384922	3	0.039971	0.0920924
	MicF-2	Micf-2	1	13	0	3	0	2	0	0.0634519
	MicF-3	Micf-3	10	24	0.60277	3	0.152476	3	0.0413222	0.133898
	MicF-4	Micf-4	14	33	0.548233	3	0.00798577	3	0.0897912	0.0569262
	MicF-5	Micf-5	24	39	0.776887	3	0.534169	3	0.0677703	0.049763
	MicF-6	Micf-6	34	43	0.892301	3	0.58527	3	0.0384144	0.0916907
	MicF-7	Micf-7	41	56	0.847867	3	0.522303	3	0.0513511	0.0318989
	MicF-8	Micf-8	51	59	0.973535	3	1	3	0.040781	0
	MicF-9	Micf-9	58	73	0.919961	3	0.644769	3	0.0314042	0.13474
	MicF-10	Micf-10	71	79	0.948278	3	0.8182	3	0.0569501	0.0871122
	MicF-11	Micf-11	77	92	0.720838	3	0.599349	3	0.0268794	0.119278
	MicF-12	Micf-12	83	93	0.447947	3	0.260247	2	0.0595919	0.210191
	MicL-1	Micl-1	1	9	1	3	0.962418	3	0	0.0768129
	MicL-2	Micl-2	7	16	0	3	0	2	0.00195518	0
	MicL-3	Micl-3	17	32	0.633563	3	0.646012	3	0.136579	0.163629
	MicL-4	Micl-4	33	44	0.540735	3	0.552167	3	0.0975041	0.183438
	MicL-5	Micl-5	44	58	0.483262	3	0.750042	3	0.115363	0.165384
	MicL-6	Micl-6	52	64	0.77531	3	0.901277	3	0.112449	0.121567
	MicL-7	Micl-7	63	78	0.299143	3	0.455982	3	0.162798	0.265001
	MicL-8	Micl-8	72	80	0.779268	3	1	3	0.0381337	0.0799014
	nc2-1	Nc2-1	1	9	NAN	0	NAN	0	NAN	NAN
	nc2-2	Nc2-2	8	16	1	3	0.415997	3	0.0128809	0.0950276
	nc2-3	Nc2-3	12	27	0.795939	3	0.469034	3	0.0472534	0.16495
	nc2-4	Nc2-4	24	32	0.583799	2	0.201722	2	0.127589	0.0932954
	nc2-5	Nc2-5	33	45	0.250888	3	0.154161	3	0.13781	0.0615748
	nc2-6	Nc2-6	46	54	NAN	0	1	3	NAN	0
	nc2-7	Nc2-7	52	65	NAN	0	0.593512	3	NAN	0.0801635
	nc2-8	Nc2-8	65	80	0	2	0.269692	3	0.0798525	0.0593528
	nc2-9	Nc2-9	80	88	0.318434	3	0.22172	3	0.138233	0.0351579
	nc2-10	Nc2-10	89	104	0.304945	3	0	3	0.102704	0.060229
	nc2-11	Nc2-11	104	118	0.0208607	3	0.00728582	3	0.0950567	0.0492197
	nc2-12	Nc2-12	119	133	0.401133	3	0.369318	3	0.0756644	0.124104
	nc2-13	Nc2-13	133	145	0.662066	3	0.398562	3	0.282927	0.178743
	nc5-1	Nc5-1	1	9	0.395563	3	0.878205	3	0.187504	0.178486
	nc5-2	Nc5-2	5	14	0.878474	3	0.990855	3	0.0846888	0.152984
	nc5-3	Nc5-3	12	27	0.131147	3	0.19779	3	0.274434	0.0999113
	nc5-4	Nc5-4	28	40	0.806913	3	0.729114	3	0.0485767	0.134989
	nc5-5	Nc5-5	40	51	0.0567956	3	0.209553	3	0.248196	0.188085
	nc5-6	Nc5-6	46	54	0.448916	3	0.553735	3	0.138069	0.24983
	nc5-7	Nc5-7	53	67	0.697128	3	0.362535	3	0.086951	0.262118
	nc5-8	Nc5-8	66	76	0	3	0	2	0.243298	0.00556778
	nc5-9	Nc5-9	73	88	0.554739	3	1	3	0.169724	0.170328
	nc5-10	Nc5-10	87	102	1	3	0.652279	2	0.0402497	0.342096
	nc5-11	Nc5-11	93	104	0.752133	3	0.694511	3	0.0811624	0.101877
	OmrA-1	Omra-1	1	9	0.815277	3	0.882584	3	0.429284	0.238845
	OmrA-2	Omra-2	1	19	0.381703	3	0.245642	3	0.323569	0.17882
	OmrA-3	Omra-3	9	22	1	3	0.720324	3	0.42511	0.212701
	OmrA-4	Omra-4	23	38	0	3	0	3	0.462307	0.0395906
	OmrA-5	Omra-5	31	39	0.305833	3	0.146528	3	0.60223	0.204723
	OmrA-6	Omra-6	40	55	0.759511	3	1	3	0.342187	0.260664
	OmrA-7	Omra-7	54	68	0.801768	3	0.732892	3	0.466653	0.195246
	OmrA-8	Omra-8	62	71	NAN	0	NAN	0	NAN	NAN
	OmrA-9	Omra-9	71	83	0.204516	3	0.199264	3	0.367817	0.0843116
	OmrA-10	Omra-10	78	88	0.45748	3	NAN	0	0.585718	NAN
	OmrB-1	Omrb-1	1	9	0.746178	3	0.875297	3	0.148161	0.0680964
	OmrB-2	Omrb-2	2	15	0.896248	3	1	3	0.15854	0.0102301
	OmrB-3	Omrb-3	2	20	0	3	0.390169	3	0.0836234	0.2321
	OmrB-4	Omrb-4	4	12	1	3	NAN	0	0.112192	NAN
	OmrB-5	Omrb-5	11	24	0.519435	2	NAN	0	0.638226	NAN
	OmrB-6	Omrb-6	22	35	0.764009	3	0.546461	3	0.274091	0.202161
	OmrB-7	Omrb-7	36	46	0.639928	3	0.200896	3	0.235106	0.117968
	OmrB-8	Omrb-8	46	60	0.782629	3	0.898476	3	0.0943066	0.0587819
	OmrB-9	Omrb-9	61	76	0.361998	3	0	3	0.300511	0.0162907
	OxyS-1	Oxys-1	1	9	0.806843	3	0.430737	3	0.0676883	0.152877
	OxyS-2	Oxys-2	7	15	0.021372	3	NAN	0	0.0889326	NAN
	OxyS-3	Oxys-3	16	31	0.644329	3	0.245643	3	0.0785288	0.141612
	OxyS-4	Oxys-4	32	43	0	3	0	3	0.101432	0.224608
	OxyS-5	Oxys-5	38	52	0.804046	3	0.625249	3	0.0232239	0.0675113
	OxyS-6	Oxys-6	53	68	0.80351	3	0.711326	3	0.047358	0.0762927
	OxyS-7	Oxys-7	67	75	1	3	1	3	0	0
	OxyS-8	Oxys-8	70	85	0.810938	3	0.79838	3	0.0423802	0.0731174
	OxyS-9	Oxys-9	79	87	0.719358	3	0.145956	3	0.0630391	0.215602
	OxyS-10	Oxys-10	87	95	0.762474	3	0.601505	3	0.0175215	0.205398
	OxyS-11	Oxys-11	95	110	0.629898	3	0.804093	3	0.0505304	0.05223
	psrD-1	Psrd-1	1	9	0.388641	3	0.408038	3	0.118034	0.173866
	psrD-2	Psrd-2	8	23	0.576688	3	0.621624	3	0.0870185	0.0277271
	psrD-3	Psrd-3	22	37	0.723354	3	0.687056	3	0.0542675	0.0465116
	psrD-4	Psrd-4	37	48	NAN	0	0.540743	3	NAN	0.0783474
	psrD-5	Psrd-5	47	62	0.716919	3	0.719424	3	0.352183	0.0320385
	psrD-6	Psrd-6	57	66	0.230001	3	0	2	0.331168	0
	psrD-7	Psrd-7	65	79	0	3	0.287805	3	0.0715043	0.0901099
	psrD-8	Psrd-8	80	95	0.70411	3	0.364947	3	0.0756477	0.044695
	psrD-9	Psrd-9	89	100	0.286793	3	0.291201	3	0.149041	0.055511
	psrD-10	Psrd-10	101	116	0.513658	2	0.467982	3	0.269972	0.287673
	psrD-11	Psrd-11	113	123	0.893675	3	0.978742	3	0.0598963	0.053246
	psrD-12	Psrd-12	117	126	NAN	0	NAN	0	NAN	NAN
	psrD-13	Psrd-13	125	140	0.242229	3	0.33991	3	0.175961	0.0179716
	psrD-14	Psrd-14	133	142	1	3	1	3	0.0740425	0.048442
	psrD-15	Psrd-15	143	158	0.513735	3	0.600858	3	0.224824	0.0559687
	psrD-16	Psrd-16	155	169	0.44868	3	0.503558	3	0.0978426	0.024361
	psrN-1	Psrn-1	1	9	0.267049	3	0.910918	3	0.397819	0.149185
	psrN-2	Psrn-2	10	25	0.0752596	3	0.161379	3	0.141409	0.258869
	psrN-3	Psrn-3	19	28	0.0872953	3	0.0338352	3	0.130517	0.319281
	psrN-4	Psrn-4	27	41	0.474328	3	0.375482	3	0.189819	0.246224
	psrN-5	Psrn-5	39	47	0.376999	3	0.674092	3	0.358498	0.166214
	psrN-6	Psrn-6	43	58	0.999572	3	0.900618	3	0.183026	0.0998075
	psrN-7	Psrn-7	56	68	0.839239	3	0.69809	3	0.235236	0.185503
	psrN-8	Psrn-8	61	70	0.215067	3	1	3	0.305367	0.121748
	psrN-9	Psrn-9	70	85	0.105703	3	0.517601	3	0.16016	0.145939
	psrN-10	Psrn-10	85	99	1	3	0.756345	3	0.197279	0.264854
	psrN-11	Psrn-11	100	115	0.714148	3	0.586136	3	0.237953	0.15352
	psrN-12	Psrn-12	110	119	0.923001	3	0.933662	3	0.187083	0.149816
	psrN-13	Psrn-13	120	135	0.874535	3	0.568702	3	0.202931	0.162473
	psrN-14	Psrn-14	135	145	0.425641	3	0.522552	3	0.174712	0.156441
	psrN-15	Psrn-15	140	155	0.421647	3	0.653146	3	0.167918	0.146572
	psrN-16	Psrn-16	156	171	0	3	0.3564	3	0.200129	0.173713
	psrN-17	Psrn-17	172	187	0.29034	3	0	3	0.145388	0.365083
	psrN-18	Psrn-18	180	188	0.645247	3	0.250094	3	0.330242	0.371512
	rdlA-1	Rdla-1	1	9	0.746906	3	0.756405	3	0.300382	0.17906
	rdlA-2	Rdla-2	10	24	0.112259	2	0.370635	3	0.110295	0.0586622
	rdlA-3	Rdla-3	24	39	0.767612	3	0.350743	3	0.215386	0.142459
	rdlA-4	Rdla-4	39	48	1	3	1	3	0.319456	0.118452
	rdlA-5	Rdla-5	49	57	0.829071	3	0.347196	3	0.409859	0.0999445
	rdlA-6	Rdla-6	50	64	0	3	0	3	0.158191	0.00721042
	rdlA-7	Rdla-7	59	67	0.567338	3	0.302737	3	0.479942	0.250596
	rdlB-1	Rdlb-1	1	9	1	3	0.590317	3	0	0.149394
	rdlB-2	Rdlb-2	10	25	NAN	0	1	3	NAN	0
	rdlB-3	Rdlb-3	26	40	0.70497	3	0.256097	3	0.102957	0.116718
	rdlB-4	Rdlb-4	40	49	0.288907	3	0.409966	3	0.168264	0.199432
	rdlB-5	Rdlb-5	45	60	0	3	0	3	0.108009	0.0500177
	rdlB-6	Rdlb-6	57	65	0.09166	3	0.4164	3	0.110494	0.0370979
	rdlB-7	Rdlb-7	58	66	0.140828	3	0.0999829	2	0.126932	0.139043
	rdlC-1	Rdlc-1	1	9	0.705889	3	0.204713	3	0.123956	0.286088
	rdlC-2	Rdlc-2	2	12	0.351413	3	0	3	0.134444	0.306495
	rdlC-3	Rdlc-3	11	26	0.481776	3	0.707643	3	0.0944368	0.176922
	rdlC-4	Rdlc-4	26	39	0.409787	3	0.0376846	3	0.067792	0.22365
	rdlC-5	Rdlc-5	38	47	1	3	1	3	0	0.0285878
	rdlC-6	Rdlc-6	47	62	0	3	0.0978694	3	0	0.221499
	rdlC-7	Rdlc-7	60	68	0.709192	3	0.0627598	3	0.0826152	0.258264
	rdlD-1	Rdld-1	1	9	0.982132	3	0.879717	3	0.0557906	0.113577
	rdlD-2	Rdld-2	9	23	0.498231	3	0.77047	3	0.0569635	0.171898
	rdlD-3	Rdld-3	23	38	0.826122	3	0.294007	3	0.0553879	0.152315
	rdlD-4	Rdld-4	35	46	1	3	1	3	0.0566273	0.0606706
	rdlD-5	Rdld-5	47	62	0.537454	3	0.245774	3	0.0588334	0.10841
	rdlD-6	Rdld-6	52	64	0	3	0	3	0	0
	rhyB-1	Rhyb-1	1	9	0.696846	3	0.526816	3	0.0537623	0.181894
	rhyB-2	Rhyb-2	9	25	0.878192	3	0.89593	3	0.0734336	0.124989
	rhyB-3	Rhyb-3	10	18	0.632118	3	0.669621	3	0.0394726	0.143373
	rhyB-4	Rhyb-4	12	25	0.389653	3	0.22733	3	0.0702598	0.133128
	rhyB-5	Rhyb-5	17	26	0.765168	3	0.639384	3	0.0636551	0.151609
	rhyB-6	Rhyb-6	26	38	0.575426	3	0	3	0.0512036	0.20959
	rhyB-7	Rhyb-7	27	39	0.699389	3	0.357108	3	0.0191058	0.169906
	rhyB-8	Rhyb-8	34	50	0.402423	3	0.00294429	3	0.083735	0.238439
	rhyB-9	Rhyb-9	36	60	0.829964	3	0.765012	3	0.059033	0.123273
	rhyB-10	Rhyb-10	38	52	0.805389	3	0.894405	3	0.0342045	0.118343
	rhyB-11	Rhyb-11	38	57	0.293813	3	0.240606	3	0.104623	0.314821
	rhyB-12	Rhyb-12	39	48	0.531809	3	0.154687	3	0.0485466	0.202116
	rhyB-13	Rhyb-13	41	57	0.111449	3	NAN	0	0.0136529	NAN
	rhyB-14	Rhyb-14	42	57	0	3	0.0670829	2	0	0.161379
	rhyB-15	Rhyb-15	43	68	1	3	0.969716	3	0.0324733	0.167572
	rhyB-16	Rhyb-16	43	55	0.577536	3	NAN	0	0.255905	NAN
	rhyB-17	Rhyb-17	43	51	0.422051	2	NAN	0	0.293319	NAN
	rhyB-18	Rhyb-18	53	68	0.930057	3	1	3	0.0518579	0.168191
	rhyB-19	Rhyb-19	58	73	0.751836	3	0.597174	3	0.0245923	0.107348
	rhyB-20	Rhyb-20	68	76	0.558983	3	0.321458	3	0.0137201	0.124897
	rhyB-21	Rhyb-21	74	88	0.451343	3	0.233178	3	0.103785	0.157961
	rhyB-22	Rhyb-22	82	90	0.729319	3	0.182864	3	0.0866892	0.234921
	RprA-1	Rpra-1	1	9	0.890442	3	0.322465	3	0.0736796	0.204379
	RprA-2	Rpra-2	5	15	0.324434	3	0.231872	3	0.16616	0.115963
	RprA-3	Rpra-3	13	28	0.708541	3	0.762948	3	0.183349	0.154527
	RprA-4	Rpra-4	27	37	0.597592	3	0.267604	3	0.218415	0.0871576
	RprA-5	Rpra-5	28	45	1	3	1	3	0.0529021	0.00840481
	RprA-6	Rpra-6	30	39	0.240239	3	0.155358	3	0.193014	0.0934654
	RprA-7	Rpra-7	40	55	0.440098	3	0.230387	3	0.126979	0.0603924
	RprA-8	Rpra-8	55	64	0.521011	3	0.0755667	3	0.180853	0.0557055
	RprA-9	Rpra-9	63	78	0.3323	3	0.0254478	3	0.149827	0.0762763
	RprA-10	Rpra-10	77	85	0	3	0	3	0.116183	0.0710394
	RprA-11	Rpra-11	79	97	0.907396	3	0.853202	3	0.0573142	0.113429
	RprA-12	Rpra-12	83	98	0.662744	3	0.554743	3	0.0399294	0.0505345
	RprA-13	Rpra-13	91	105	0.284844	3	0.251053	3	0.209768	0.139334
	rseX-1	Rsex-1	1	9	1	3	0.619764	3	0.0352573	0.0815384
	rseX-2	Rsex-2	10	23	0.266501	3	0	3	0.10818	0.00357402
	rseX-3	Rsex-3	20	34	0.659878	3	0.194614	3	0.102192	0.150129
	rseX-4	Rsex-4	35	47	0.47195	3	0.360865	3	0.117701	0.0208548
	rseX-5	Rsex-5	37	50	0.26544	3	0.0724922	3	0.155824	0.036995
	rseX-6	Rsex-6	45	59	0.393194	3	0.195587	3	0.155356	0.0836857
	rseX-7	Rsex-7	57	65	0.727859	3	0.663448	3	0.0614564	0.11479
	rseX-8	Rsex-8	63	77	0.754478	3	1	3	0.138115	0
	rseX-9	Rsex-9	78	91	0	3	0.258431	3	0.0564005	0.0520645
	RybA-1	Ryba-1	1	9	0.750587	3	0.88692	3	0.0719095	0.0122123
	RybA-2	Ryba-2	7	15	0.868091	3	0.755403	3	0.0905966	0.0408688
	RybA-3	Ryba-3	16	27	0.630884	3	0.575195	3	0.0717334	0.0128871
	RybA-4	Ryba-4	21	29	0.524139	3	0.562592	3	0.0563696	0.0295736
	RybA-5	Ryba-5	30	42	0.417547	2	0.408373	3	0.153301	0.0356482
	RybA-6	Ryba-6	40	54	0.673453	3	0.60683	3	0.0923225	0.024197
	RybA-7	Ryba-7	54	65	0.162092	2	0.522374	3	0.0445454	0.0723496
	RybA-8	Ryba-8	57	68	0.359382	2	0.542088	3	0.14523	0.0415294
	RybA-9	Ryba-9	67	82	0	3	0	3	0	0
	RybA-10	Ryba-10	74	89	1	3	1	3	0	0
	RybB-1	Rybb-1	1	9	0.638757	3	1	3	0.0954191	0.638208
	RybB-2	Rybb-2	1	16	0	2	0.322008	3	0.0812962	0.446232
	RybB-3	Rybb-3	1	13	0.448123	3	0.214288	3	0.0918181	0.537728
	RybB-4	Rybb-4	3	17	0.849783	3	0.61284	3	0.121281	0.505467
	RybB-5	Rybb-5	4	17	0.625522	3	0.25993	3	0.131624	0.482178
	RybB-6	Rybb-6	5	22	0.55698	3	0.0214657	3	0.107676	0.464911
	RybB-7	Rybb-7	9	19	NAN	0	NAN	0	NAN	NAN
	RybB-8	Rybb-8	17	31	0.924265	2	NAN	0	0.246288	NAN
	RybB-9	Rybb-9	17	34	0.834976	3	0	3	0.272963	0.609589
	RybB-10	Rybb-10	20	35	0.679772	3	0.310065	3	0.124835	0.48483
	RybB-11	Rybb-11	31	40	NAN	0	NAN	0	NAN	NAN
	RybB-12	Rybb-12	34	49	0.18737	3	0.829466	3	0.135485	0.505934
	RybB-13	Rybb-13	50	58	0.94409	3	0.575272	3	0.13765	0.625675
	RybB-14	Rybb-14	57	72	NAN	0	0.257101	3	NAN	0.488306
	RybB-15	Rybb-15	69	80	1	3	0.974595	3	0.112687	0.488279
	RybB-16	Rybb-16	72	81	0.568548	3	0.750467	2	0.3441	0.409888
	rydB-1	Rydb-1	1	9	NAN	0	0.874978	3	NAN	0.164045
	rydB-2	Rydb-2	8	17	0.607169	2	1	3	0.974533	0.180116
	rydB-3	Rydb-3	16	31	1	3	0.921365	3	0.736835	0.125069
	rydB-4	Rydb-4	31	45	0	3	0.604632	3	0.433715	0.0847686
	rydB-5	Rydb-5	45	60	NAN	0	0	3	NAN	0
	rydB-6	Rydb-6	57	68	NAN	0	0.856381	3	NAN	0.174218
	RydC-1	Rydc-1	1	9	0.95952	3	1	3	0.267211	0.290925
	RydC-2	Rydc-2	8	16	1	2	0.257146	2	0.265839	0.0820083
	RydC-3	Rydc-3	15	29	0.567529	3	0.737945	3	0.163612	0.280838
	RydC-4	Rydc-4	27	35	0.890559	3	0.662864	3	0.287623	0.163468
	RydC-5	Rydc-5	34	48	0	3	0	3	0.20799	0.0807812
	RydC-6	Rydc-6	49	59	0.791627	2	0.306441	3	0.424472	0.234087
	RydC-7	Rydc-7	51	64	0.470311	3	0.122076	3	0.37311	0.14603
	RyeA-1	Ryea-1	1	9	0.214767	3	0.0556228	3	0.191606	0.083299
	RyeA-2	Ryea-2	7	15	0.574576	3	0.387849	3	0.136494	0.107248
	RyeA-3	Ryea-3	15	30	0.778102	3	0.62745	3	0.062349	0.0639816
	RyeA-4	Ryea-4	28	36	0.633008	3	0.393273	3	0.0693246	0.157929
	RyeA-5	Ryea-5	33	48	0.657021	3	0.350518	3	0.070527	0.0359156
	RyeA-6	Ryea-6	43	55	0.349739	3	0.0944437	3	0.148511	0.0824046
	RyeA-7	Ryea-7	55	70	0.724074	3	0.638127	3	0.179869	0.166089
	RyeA-8	Ryea-8	67	82	0.580169	3	0.526402	3	0.0596979	0.0362545
	RyeA-9	Ryea-9	80	95	1	3	0.946425	3	0.0698526	0.061532
	RyeA-10	Ryea-10	91	99	0	3	0.209025	3	0.0586696	0.0528805
	RyeA-11	Ryea-11	97	112	0.450963	3	0.525366	3	0.197202	0.0194276
	RyeA-12	Ryea-12	108	116	0.517959	3	0.182036	3	0.267309	0.103792
	RyeA-13	Ryea-13	116	131	0.528533	3	0.31549	3	0.0577424	0.0539327
	RyeA-14	Ryea-14	132	147	0.681307	3	0.499444	3	0.090736	0.0207675
	RyeA-15	Ryea-15	143	151	0.576062	2	0.781779	3	0.0336369	0.0914834
	RyeA-16	Ryea-16	149	164	0.386079	3	0.412078	3	0.0813802	0.0677457
	RyeA-17	Ryea-17	165	178	0.461942	3	0.377955	3	0.0797719	0.0403353
	RyeA-18	Ryea-18	179	194	0.171332	3	0	3	0.0766542	0.0553744
	RyeA-19	Ryea-19	188	196	0.1803	3	0.356661	3	0.161561	0.0634873
	RyeA-20	Ryea-20	197	211	0.0929749	3	0.207017	3	0.0664711	0.122729
	RyeA-21	Ryea-21	210	220	0.366054	3	0.252879	3	0.117056	0.0565087
	RyeA-22	Ryea-22	214	229	0.439057	3	0.227802	3	0.0543357	0.0574103
	RyeA-23	Ryea-23	227	235	0.445721	3	1	3	0.0381841	0.00564723
	RyeA-24	Ryea-24	232	247	0.724899	3	0.711215	3	0.0568335	0.0365525
	RyeA-25	Ryea-25	241	249	0.652957	3	0.360801	3	0.136796	0.118393
	RyeB-1	Ryeb-1	1	9	0.123782	3	0.476039	3	0.310502	0.0327463
	RyeB-2	Ryeb-2	7	22	0.56614	3	1	3	0.33292	0.0711714
	RyeB-3	Ryeb-3	23	31	1	3	0.748274	3	0.0859224	0.157571
	RyeB-4	Ryeb-4	24	39	0.697068	3	0.335891	3	0.138138	0.0966156
	RyeB-5	Ryeb-5	39	54	0.632669	3	0.410657	3	0.129971	0.123935
	RyeB-6	Ryeb-6	54	69	0.0073122	3	0.373899	3	0.263259	0.0630929
	RyeB-7	Ryeb-7	69	84	0.536477	3	0.758457	3	0.167413	0.103702
	RyeB-8	Ryeb-8	77	86	0.176478	3	0.731979	3	0.28365	0.047923
	RyeB-9	Ryeb-9	87	102	0	3	0.386026	3	0.288609	0.127143
	RyeB-10	Ryeb-10	100	108	0.409198	3	0	2	0.136587	0
	RyeB-11	Ryeb-11	107	121	0.458523	3	0.1421	3	0.172634	0.108594
	RyeF-1	Ryef-1	1	9	0.771897	3	NAN	0	0.22089	NAN
	RyeF-2	Ryef-2	3	11	0.780072	3	1	3	0.0867253	0
	RyeF-3	Ryef-3	11	21	0	2	NAN	0	0	NAN
	RyeF-4	Ryef-4	22	37	0.398775	3	0.308873	3	0.111077	0.0580588
	RyeF-5	Ryef-5	38	52	0.818616	3	0.519596	3	0.0804267	0.15241
	RyeF-6	Ryef-6	53	66	0.439863	3	0.301143	3	0.153807	0.120302
	RyeF-7	Ryef-7	64	79	0.598343	3	0.475177	3	0.0712938	0.046284
	RyeF-8	Ryef-8	78	86	0.581085	3	0.323713	3	0.0753144	0.0885762
	RyeF-9	Ryef-9	82	97	0.565687	3	0.320029	3	0.0767169	0.10038
	RyeF-10	Ryef-10	98	113	0.661815	3	0.408368	3	0.0759931	0.149906
	RyeF-11	Ryef-11	114	129	0.585611	3	0.285693	3	0.0813086	0.0551675
	RyeF-12	Ryef-12	130	139	0.346484	3	0.2656	3	0.139683	0.103047
	RyeF-13	Ryef-13	137	152	0.785861	3	0.360801	3	0.0978976	0.0924322
	RyeF-14	Ryef-14	153	168	0.691432	3	0.363429	3	0.199572	0.1291
	RyeF-15	Ryef-15	167	175	0.703526	3	0.489663	3	0.0955838	0.0760154
	RyeF-16	Ryef-16	172	187	0.861362	3	0.572603	3	0.182588	0.162781
	RyeF-17	Ryef-17	184	192	0.611344	3	0.395319	3	0.0513038	0.212146
	RyeF-18	Ryef-18	193	208	1	3	0.462578	3	0.114005	0.160688
	RyeF-19	Ryef-19	208	223	0.586709	3	0.329147	3	0.0570043	0.0594225
	RyeF-20	Ryef-20	220	228	0.873234	3	0.456849	3	0.0972835	0.152218
	RyeF-21	Ryef-21	226	241	0.828589	3	0.495542	3	0.0969729	0.105247
	RyeF-22	Ryef-22	241	250	0.659455	3	0.407152	3	0.0777036	0.0844228
	RyeF-23	Ryef-23	244	259	0.909514	3	0.471271	3	0.122918	0.173138
	RyeF-24	Ryef-24	258	266	NAN	0	0	2	NAN	0.0171353
	RyeF-25	Ryef-25	261	276	0.607317	3	0.3287	3	0.0789282	0.105485
	RyeF-26	Ryef-26	276	284	0.410857	3	0.30085	3	0.0989571	0.163303
	RyeF-27	Ryef-27	285	295	0.879861	2	NAN	0	0.261856	NAN
	RyeF-28	Ryef-28	286	301	0.512202	3	0.306126	3	0.0665601	0.103975
	RyeF-29	Ryef-29	302	317	0.436391	3	0.176839	3	0.113639	0.0857978
	RyeF-30	Ryef-30	313	323	0.714443	3	0.243946	3	0.15567	0.124747
	RyeF-31	Ryef-31	321	329	0.358969	3	0.143806	2	0.182998	0.156267
	RyeF-32	Ryef-32	328	342	0.742461	3	0.482134	3	0.0989536	0.140469
	RyeF-33	Ryef-33	336	344	0.704195	3	0.379584	3	0.138042	0.153841
	RyeF-34	Ryef-34	345	359	0.848945	3	0.510455	3	0.0846849	0.0797172
	RyeF-35	Ryef-35	360	369	0.450747	3	0.0779031	3	0.0965833	0.0529391
	RyeF-36	Ryef-36	367	382	0.656131	3	0.403653	3	0.078786	0.142165
	RyeF-37	Ryef-37	382	390	0.793362	3	0.391652	3	0.109477	0.146469
	ryfA-1	Ryfa-1	1	9	0.768344	3	0.809409	3	0.136297	0.180948
	ryfA-2	Ryfa-2	6	14	0.653803	3	0.660873	3	0.0562463	0.105737
	ryfA-3	Ryfa-3	14	29	0.691097	3	0.632861	3	0.09841	0.134273
	ryfA-4	Ryfa-4	30	45	0.548018	3	0.586299	3	0.020021	0.0604378
	ryfA-5	Ryfa-5	45	54	0.397105	3	0.454292	3	0.0471685	0.0864152
	ryfA-6	Ryfa-6	55	70	0.379332	3	0.192199	3	0.0656898	0.184195
	ryfA-7	Ryfa-7	70	78	0.383131	3	0.0481779	3	0.0512616	0.116671
	ryfA-8	Ryfa-8	73	88	0.475181	3	0.473921	3	0.0775459	0.174622
	ryfA-9	Ryfa-9	85	94	0.209274	3	NAN	0	0.0905113	NAN
	ryfA-10	Ryfa-10	93	108	0.499395	3	0.388857	3	0.0248301	0.106448
	ryfA-11	Ryfa-11	106	117	0.561701	3	0.49533	3	0.0426183	0.0529479
	ryfA-12	Ryfa-12	115	129	0.204583	3	0.234607	3	0.124231	0.121674
	ryfA-13	Ryfa-13	130	140	0.533647	3	0.624163	3	0.0293492	0.0783432
	ryfA-14	Ryfa-14	139	154	0.568675	3	0.617799	3	0.105935	0.176145
	ryfA-15	Ryfa-15	155	168	0.490131	3	0.461074	3	0.0371098	0.0748639
	ryfA-16	Ryfa-16	168	183	0.558667	3	0.528684	3	0.0413169	0.087896
	ryfA-17	Ryfa-17	184	196	0.413056	3	0.365071	3	0.0448795	0.0845145
	ryfA-18	Ryfa-18	195	204	0.606676	3	1	3	0.0762607	0.0699699
	ryfA-19	Ryfa-19	198	213	0.453636	3	0.366305	3	0.0819836	0.0788647
	ryfA-20	Ryfa-20	213	227	0.393219	3	0.522833	3	0.0304827	0.089826
	ryfA-21	Ryfa-21	225	234	0.44224	3	0.520592	3	0.0802326	0.0742628
	ryfA-22	Ryfa-22	233	247	0.7606	3	0.741296	3	0.0340237	0.0892591
	ryfA-23	Ryfa-23	248	257	0.909643	3	0.703211	3	0.0430701	0.0816952
	ryfA-24	Ryfa-24	256	271	0.673188	3	0.732879	3	0.00783841	0.0704602
	ryfA-25	Ryfa-25	272	280	0	3	0	2	0	0.116496
	ryfA-26	Ryfa-26	281	296	1	3	0.953181	3	0.00745985	0.0919669
	ryfA-27	Ryfa-27	295	304	0.47283	3	0.36559	3	0.0977404	0.0851743
	ryfB-1	Ryfb-1	1	9	0.888829	3	1	3	0.170565	0.303658
	ryfB-2	Ryfb-2	9	19	0	3	0.239203	3	0.252808	0.247502
	ryfB-3	Ryfb-3	15	30	0.679168	3	NAN	0	0.151203	NAN
	ryfB-4	Ryfb-4	29	44	0.985523	3	0.945849	3	0.214519	0.279867
	ryfB-5	Ryfb-5	44	52	NAN	0	NAN	0	NAN	NAN
	ryfB-6	Ryfb-6	50	65	NAN	0	NAN	0	NAN	NAN
	ryfB-7	Ryfb-7	58	67	0.490045	3	0.375651	3	0.143204	0.106573
	ryfB-8	Ryfb-8	68	83	0.58132	3	0.294179	3	0.121772	0.102915
	ryfB-9	Ryfb-9	82	94	0.240718	3	0.290451	3	0.256647	0.173281
	ryfB-10	Ryfb-10	95	110	0.923976	3	0.862291	3	0.17099	0.224215
	ryfB-11	Ryfb-11	107	119	0.556002	3	0.507581	3	0.132933	0.124812
	ryfB-12	Ryfb-12	116	129	0.340639	3	0.469911	3	0.157699	0.108446
	ryfB-13	Ryfb-13	130	145	0.512788	3	0.637066	3	0.168332	0.388612
	ryfB-14	Ryfb-14	146	158	0.463165	3	0.360069	3	0.147757	0.0937415
	ryfB-15	Ryfb-15	153	168	0.679057	3	0.442466	3	0.162209	0.108828
	ryfB-16	Ryfb-16	165	178	0.529881	3	NAN	0	0.377065	NAN
	ryfB-17	Ryfb-17	178	193	0.0582468	3	0	3	0.267631	0.103554
	ryfB-18	Ryfb-18	192	205	0.546604	3	0.422336	3	0.147559	0.105469
	ryfB-19	Ryfb-19	206	221	0.796396	3	0.630448	3	0.165604	0.429869
	ryfB-20	Ryfb-20	222	233	0.854707	3	0.579983	3	0.172435	0.433248
	ryfB-21	Ryfb-21	234	248	0.494548	3	0.340365	3	0.132071	0.115637
	ryfB-22	Ryfb-22	249	257	0.961136	3	0.950159	3	0.180606	0.319757
	ryfB-23	Ryfb-23	257	272	0.496407	3	0.327508	3	0.182992	0.0890115
	ryfB-24	Ryfb-24	273	288	0.558462	3	0.372827	3	0.137215	0.100576
	ryfB-25	Ryfb-25	288	300	0.378024	3	0.884572	2	0.128608	0.276029
	ryfB-26	Ryfb-26	301	316	1	3	0.660898	3	0.200735	0.189187
	ryfB-27	Ryfb-27	308	319	0.772628	3	0.252267	3	0.259079	0.328007
	ryfC-1	Ryfc-1	1	9	1	3	1	3	0.0096654	0
	ryfC-2	Ryfc-2	9	24	0.178885	3	0.175527	3	0.179316	0.109809
	ryfC-3	Ryfc-3	20	28	0.523773	3	0.355533	3	0.285783	0.211549
	ryfC-4	Ryfc-4	27	42	0.932433	3	0.617869	3	0.0462119	0.152493
	ryfC-5	Ryfc-5	38	46	0.68389	3	0	2	0.282346	0
	ryfC-6	Ryfc-6	44	56	0.739786	3	0.738862	3	0.0490989	0.105568
	ryfC-7	Ryfc-7	57	72	0	3	0.419233	3	0.123225	0.0344122
	ryfC-8	Ryfc-8	66	77	0.422726	3	0.56442	3	0.0684741	0.172016
	ryfD-1	Ryfd-1	1	9	0.146718	3	0	3	0.181723	0
	ryfD-2	Ryfd-2	8	16	0.624602	3	0.827673	3	0.0706747	0.166984
	ryfD-3	Ryfd-3	11	25	0.223516	3	0.241051	3	0.10874	0.0578044
	ryfD-4	Ryfd-4	25	40	0.912954	3	1	3	0.0510352	0.0985057
	ryfD-5	Ryfd-5	41	49	0	3	NAN	0	0.11847	NAN
	ryfD-6	Ryfd-6	43	58	0.738932	3	0.605281	3	0.0816779	0.0925558
	ryfD-7	Ryfd-7	54	62	0.204129	3	0.653218	2	0.207276	0.244075
	ryfD-8	Ryfd-8	61	73	0.59779	3	0.493697	3	0.041823	0.0475741
	ryfD-9	Ryfd-9	74	82	1	3	0.973919	3	0.0111651	0.115665
	ryfD-10	Ryfd-10	77	88	0.384777	3	0.237822	3	0.112819	0.076704
	ryfD-11	Ryfd-11	87	102	0.528824	3	0.242306	3	0.0536682	0.0210308
	ryfD-12	Ryfd-12	103	118	0.426904	3	0.465675	3	0.0664121	0.0386738
	ryfD-13	Ryfd-13	115	128	0.418912	3	0.286716	3	0.0788375	0.0467771
	ryfD-14	Ryfd-14	127	142	0.172525	3	0.046197	3	0.146892	0.0134989
	ryfD-15	Ryfd-15	134	143	0.699045	2	NAN	0	0.309927	NAN
	RygC-1	Rygc-1	1	9	0.791904	3	0.233306	3	0.0596219	0.0586794
	RygC-2	Rygc-2	9	17	0	3	0.186382	3	0	0.066017
	RygC-3	Rygc-3	16	30	1	3	1	3	0.0652511	0.115416
	RygC-4	Rygc-4	29	40	0.713385	3	0.346744	3	0.0363057	0.121906
	RygC-5	Rygc-5	40	55	0.62404	3	0.243823	3	0.0288435	0.0892582
	RygC-6	Rygc-6	55	67	0.799733	3	0.386732	3	0.0447448	0.0690706
	RygC-7	Rygc-7	68	83	0.732415	3	0	3	0.0853836	0.0382707
	RygC-8	Rygc-8	77	85	0.963208	3	0.75979	3	0.0654588	0.0690236
	RygC-9	Rygc-9	86	99	0.49707	3	0.0395968	3	0.0787292	0.0631813
	RygC-10	Rygc-10	97	105	0.864905	3	0.67095	3	0.123534	0.0635734
	RygC-11	Rygc-11	106	120	0.764309	3	0.254452	3	0.0450429	0.0849777
	RygC-12	Rygc-12	114	124	0.535867	3	0.803692	3	0.150254	0.0718943
	RygC-13	Rygc-13	124	139	0.46818	3	0.326991	3	0.10741	0.0425301
	RygC-14	Rygc-14	131	140	0.960746	3	0.907119	3	0.0822324	0.139594
	RygD-1	Rygd-1	1	9	0.527106	3	0.607379	3	0.0749178	0.0272655
	RygD-2	Rygd-2	10	18	0.41835	3	0.523658	3	0.270737	0.0951543
	RygD-3	Rygd-3	12	26	0.608836	3	0.662903	3	0.101734	0.0992593
	RygD-4	Rygd-4	25	38	0.0357624	3	0.587794	3	0.210441	0.0570394
	RygD-5	Rygd-5	38	53	0.0244236	3	0	3	0.17501	0.0118243
	RygD-6	Rygd-6	50	59	0.412929	3	0.349319	3	0.227903	0.147394
	RygD-7	Rygd-7	57	71	0.411183	3	0.362919	3	0.0995987	0.0595606
	RygD-8	Rygd-8	65	73	1	3	1	3	0	0.0177117
	RygD-9	Rygd-9	74	89	0.179271	3	0.174166	3	0.11867	0.0473239
	RygD-10	Rygd-10	90	103	0.59181	3	0.326255	3	0.0746201	0.15433
	RygD-11	Rygd-11	99	109	0.829207	3	0.802575	3	0.0319804	0.0959235
	RygD-12	Rygd-12	108	122	0.34742	3	0.314988	3	0.0944275	0.0225185
	RygD-13	Rygd-13	118	127	0.770345	3	0.907223	3	0.0327373	0.0558289
	RygD-14	Rygd-14	125	140	0	3	0.122385	3	0.174272	0.078934
	RygD-15	Rygd-15	137	145	0.560574	3	0.474037	3	0.0878751	0.0815729
	ryjB-1	Ryjb-1	1	9	0.696875	3	1	3	0.0844087	0
	ryjB-2	Ryjb-2	10	25	0.593519	3	0.229092	3	0.0623212	0.103294
	ryjB-3	Ryjb-3	26	38	0.74535	3	0.383773	3	0.0744421	0.180544
	ryjB-4	Ryjb-4	33	48	0.0898149	3	0	3	0.0487349	0.0772801
	ryjB-5	Ryjb-5	49	59	0.606437	3	0.404337	3	0.0609265	0.0863386
	ryjB-6	Ryjb-6	60	75	0	3	0.0219756	3	0.00210147	0.0692379
	ryjB-7	Ryjb-7	76	89	0.987299	3	0.602358	3	0.0653865	0.184307
	ryjB-8	Ryjb-8	80	90	1	3	0.461331	3	0.0762818	0.105857
	SgrS-1	Sgrs-1	1	9	0	3	0.0740998	3	0.343358	0.243973
	SgrS-2	Sgrs-2	9	17	0.0190161	2	0	2	0.239942	0.282847
	SgrS-3	Sgrs-3	11	25	NAN	0	0.117516	3	NAN	0.177318
	SgrS-4	Sgrs-4	23	32	NAN	0	0.064515	3	NAN	0.232707
	SgrS-5	Sgrs-5	31	46	0.692592	3	0.778341	3	0.114198	0.0851753
	SgrS-6	Sgrs-6	46	54	1	3	0.822023	3	0.115741	0.166073
	SgrS-7	Sgrs-7	48	60	0.740156	3	0.808537	3	0.116975	0.0417927
	SgrS-8	Sgrs-8	51	61	0.571756	3	0.547887	3	0.172913	0.0928098
	SgrS-9	Sgrs-9	62	77	0.394941	3	0.352019	3	0.177933	0.15954
	SgrS-10	Sgrs-10	74	84	0.480431	3	0.524128	3	0.164329	0.123078
	SgrS-11	Sgrs-11	81	96	0.44186	3	0.525417	3	0.170275	0.0985868
	SgrS-12	Sgrs-12	97	112	0.568672	3	0.801378	3	0.216171	0.0772015
	SgrS-13	Sgrs-13	112	125	0.449429	3	0.343845	3	0.189661	0.152108
	SgrS-14	Sgrs-14	125	133	0.691147	3	1	3	0.13456	0
	SgrS-15	Sgrs-15	132	146	0.61683	3	0.718497	3	0.115465	0.106106
	SgrS-16	Sgrs-16	147	161	0.782405	3	0.763296	3	0.216712	0.135935
	SgrS-17	Sgrs-17	157	172	NAN	0	NAN	0	NAN	NAN
	SgrS-18	Sgrs-18	159	172	0.341844	3	0.109798	3	0.225789	0.192421
	SgrS-19	Sgrs-19	160	175	0.518709	3	0.225832	3	0.278144	0.170634
	SgrS-20	Sgrs-20	168	179	0.0470673	3	0.183551	3	0.259571	0.237151
	SgrS-21	Sgrs-21	168	187	0.665552	3	0.705543	3	0.117884	0.0929021
	SgrS-22	Sgrs-22	173	187	0.440526	3	0.451015	3	0.211052	0.263667
	SgrS-23	Sgrs-23	174	183	NAN	0	0.517801	3	NAN	0.199597
	SgrS-24	Sgrs-24	181	195	0.690907	3	0.257655	3	0.242082	0.221543
	SgrS-25	Sgrs-25	196	207	0.514219	3	0.820768	3	0.229871	0.0417573
	SgrS-26	Sgrs-26	206	221	0.613556	3	0.862985	3	0.111168	0.0414306
	SgrS-27	Sgrs-27	215	227	0.21237	3	0.438566	3	0.244341	0.183407
	SibA-1	Siba-1	1	9	0.7055	3	0.763067	3	0.065003	0.0479709
	SibA-2	Siba-2	6	14	0.480642	3	0.432232	3	0.0520601	0.0621182
	SibA-3	Siba-3	14	29	0.633493	3	0.389711	3	0.0656686	0.0442385
	SibA-4	Siba-4	28	37	1	3	1	3	0.0216107	0
	SibA-5	Siba-5	31	45	0.474329	3	0.331616	3	0.0228669	0.0139454
	SibA-6	Siba-6	44	59	0	3	0	3	0	0
	SibA-7	Siba-7	60	69	0.816618	3	0.371021	3	0.0740627	0.0697956
	SibA-8	Siba-8	69	84	0.49847	3	0.515076	3	0.063129	0.0448525
	SibA-9	Siba-9	85	93	0.685202	3	0.460398	3	0.0384469	0.0677167
	SibA-10	Siba-10	88	103	0.627857	3	0.389771	3	0.0564517	0.0510887
	SibA-11	Siba-11	104	119	0.928117	3	0.730967	3	0.0569848	0.0868788
	SibA-12	Siba-12	120	134	0.464785	3	0.635391	3	0.0593801	0.017062
	SibA-13	Siba-13	135	143	0.238417	3	0.471035	3	0.0848305	0.0838006
	SibB-1	Sibb-1	1	9	0.808727	3	0.497746	3	0.0346698	0.0923724
	SibB-2	Sibb-2	9	17	0.0470671	3	0.123642	3	0.0260637	0.128294
	SibB-3	Sibb-3	18	32	1	3	1	3	0	0
	SibB-4	Sibb-4	33	45	0.809162	3	0.483573	3	0.0415822	0.163497
	SibB-5	Sibb-5	41	55	0	3	0.0155798	3	0.00217127	0.205363
	SibB-6	Sibb-6	55	70	0.505221	3	0.187943	3	0.0127636	0.248795
	SibB-7	Sibb-7	71	80	0.709589	3	0.305378	3	0.0842114	0.170051
	SibB-8	Sibb-8	80	94	0.167744	3	NAN	0	0.0643268	NAN
	SibB-9	Sibb-9	95	108	0.902508	3	0.453135	3	0.0193721	0.1812
	SibB-10	Sibb-10	104	118	0.318659	3	0	3	0.0798055	0.202535
	SibB-11	Sibb-11	117	125	0.745667	3	0.716389	3	0.025856	0.0946367
	SibB-12	Sibb-12	120	135	0.478157	3	0.308274	3	0.0645513	0.188231
	SibB-13	Sibb-13	126	136	0.778352	3	0.576174	3	0.0382076	0.126572
	SibE-1	Sibe-1	1	9	0.936492	3	0.706182	3	0.110379	0.104011
	SibE-2	Sibe-2	8	16	1	3	0.959769	3	0.0984264	0.0611828
	SibE-3	Sibe-3	17	32	0.913958	3	1	3	0.100917	0.0661214
	SibE-4	Sibe-4	33	44	0.267566	3	0.227342	3	0.0814908	0.0631804
	SibE-5	Sibe-5	35	48	0.832527	3	0.515527	3	0.101914	0.182429
	SibE-6	Sibe-6	49	62	0.49841	3	0.41307	3	0.0818042	0.111109
	SibE-7	Sibe-7	62	76	0.329765	3	0.173007	3	0.105417	0.0869765
	SibE-8	Sibe-8	70	78	0.373537	3	0	2	0.270878	0
	SibE-9	Sibe-9	79	94	0.186813	3	0.287663	3	0.119726	0.0770601
	SibE-10	Sibe-10	90	98	0.738723	3	0.401496	3	0.13849	0.214141
	SibE-11	Sibe-11	99	114	0.653682	3	0.514549	3	0.0931853	0.195154
	SibE-12	Sibe-12	115	123	0	3	0.396792	3	0.143299	0.0840298
	SibE-13	Sibe-13	123	138	0.857342	3	0.756363	3	0.218724	0.0811077
	SibE-14	Sibe-14	132	142	0.763478	3	0.901824	3	0.125265	0.123293
	sokB-1	Sokb-1	1	9	0	3	0	3	0.468094	0.109117
	sokB-2	Sokb-2	10	19	NAN	0	1	3	NAN	0.121523
	sokB-3	Sokb-3	14	29	0.73948	3	0.76448	3	0.24201	0.181825
	sokB-4	Sokb-4	22	30	1	3	0.010595	3	0.0769493	0.138181
	sokB-5	Sokb-5	31	45	NAN	0	0.34512	3	NAN	0.280501
	sokB-6	Sokb-6	46	56	0.38668	3	0.631696	3	0.321657	0.216343
	sokC-1	Sokc-1	1	9	NAN	2	NAN	0	NAN	NAN
	sokC-2	Sokc-2	9	17	NAN	2	1	3	NAN	0
	sokC-3	Sokc-3	18	33	NAN	0	0.380598	3	NAN	0.0994577
	sokC-4	Sokc-4	33	47	NAN	0	0.231361	3	NAN	0.250477
	sokC-5	Sokc-5	45	55	NAN	0	0	2	NAN	0.0264492
	Spot_42-1	Spot_42-1	1	9	NAN	0	1	3	NAN	0.216752
	Spot_42-2	Spot_42-2	1	17	0.354143	3	0.406456	3	0.0698437	0.153975
	Spot_42-3	Spot_42-3	2	10	0.165994	2	0.465223	3	0.0364522	0.0969462
	Spot_42-4	Spot_42-4	4	15	0.189848	2	0.675421	3	0.030442	0.185733
	Spot_42-5	Spot_42-5	4	13	NAN	0	0.756584	3	NAN	0.131389
	Spot_42-6	Spot_42-6	6	21	0	2	0.568074	3	0.0224422	0.211447
	Spot_42-7	Spot_42-7	20	34	NAN	0	0	2	NAN	0.0326077
	Spot_42-8	Spot_42-8	22	37	0.0612778	3	0.362305	3	0.0808994	0.0680279
	Spot_42-9	Spot_42-9	23	38	NAN	0	NAN	0	NAN	NAN
	Spot_42-10	Spot_42-10	23	34	0.610784	3	0.369938	3	0.0338865	0.0709459
	Spot_42-11	Spot_42-11	34	44	0.958297	3	0.263719	3	0.0491424	0.112414
	Spot_42-12	Spot_42-12	43	58	0.445304	3	0.194776	3	0.0924509	0.189062
	Spot_42-13	Spot_42-13	46	56	0.568136	3	0.296962	3	0.038143	0.113929
	Spot_42-14	Spot_42-14	48	56	0.558638	3	0.124503	3	0.100141	0.0864497
	Spot_42-15	Spot_42-15	52	60	0.906745	3	0.758875	3	0.0522852	0.155689
	Spot_42-16	Spot_42-16	53	73	1	3	0.920486	3	0.0361119	0.194611
	Spot_42-17	Spot_42-17	57	67	0.979855	3	0.487985	3	0.0396642	0.0897367
	Spot_42-18	Spot_42-18	66	80	0.317841	3	0.240077	3	0.107158	0.0644955
	Spot_42-19	Spot_42-19	76	90	0.802583	3	0.609809	3	0.0621134	0.105898
	Spot_42-20	Spot_42-20	91	106	0.0297168	3	0.0171213	3	0.0630726	0.0370731
	Spot_42-21	Spot_42-21	101	109	0.754261	3	0.439155	2	0.124575	0.0798482
	sraA-1	Sraa-1	1	9	NAN	0	NAN	3	NAN	NAN
	sraA-2	Sraa-2	7	15	NAN	0	NAN	2	NAN	NAN
	sraA-3	Sraa-3	11	26	NAN	0	NAN	0	NAN	NAN
	sraA-4	Sraa-4	27	37	NAN	0	NAN	0	NAN	NAN
	sraA-5	Sraa-5	33	48	NAN	0	NAN	0	NAN	NAN
	sraA-6	Sraa-6	44	57	NAN	0	NAN	0	NAN	NAN
	SraD-1	Srad-1	1	9	1	3	0.914364	3	0.0484583	0.167585
	SraD-2	Srad-2	1	23	0	3	0	3	0	0.238202
	SraD-3	Srad-3	4	14	0.302956	3	0.328336	3	0.11968	0.155147
	SraD-4	Srad-4	6	31	NAN	0	1	3	NAN	0.149265
	SraD-5	Srad-5	8	30	NAN	0	NAN	0	NAN	NAN
	SraD-6	Srad-6	8	32	NAN	0	0.152052	2	NAN	0.146859
	SraD-7	Srad-7	10	19	0.491574	3	0.274571	3	0.0821185	0.132817
	SraD-8	Srad-8	11	25	NAN	0	0.365146	2	NAN	0.159731
	SraD-9	Srad-9	11	28	0.42369	3	NAN	0	0.0739952	NAN
	SraD-10	Srad-10	26	37	0.556995	3	0.489139	3	0.0677089	0.133025
	SraD-11	Srad-11	29	43	0.517079	3	0.548489	3	0.0304574	0.103309
	SraD-12	Srad-12	43	51	0.85248	3	0.349103	3	0.103948	0.204858
	SraD-13	Srad-13	52	67	0.8387	3	NAN	0	0.0898827	NAN
	SraD-14	Srad-14	64	72	0.897444	3	0.379714	3	0.0584082	0.252339
	SraH-1	Srah-1	1	9	0.632478	3	1	3	0.0988893	0.188247
	SraH-2	Srah-2	1	17	0.016856	3	0	3	0.0706752	0.175838
	SraH-3	Srah-3	8	16	1	3	0.594399	2	0.145579	0.47745
	SraH-4	Srah-4	12	21	0.259902	3	0.148033	3	0.1138	0.226887
	SraH-5	Srah-5	22	37	0.815873	3	0.787218	3	0.156529	0.157024
	SraH-6	Srah-6	38	46	0.979309	3	0.768705	3	0.128459	0.143369
	SraH-7	Srah-7	41	55	0.796607	3	0.420833	3	0.104933	0.176833
	SraH-8	Srah-8	53	67	0.389541	3	0.435495	3	0.0764633	0.173338
	SraH-9	Srah-9	66	91	0.526615	3	0.428628	3	0.0847299	0.297122
	SraH-10	Srah-10	68	83	0.330669	3	0.491725	3	0.136665	0.197336
	SraH-11	Srah-11	84	93	0	3	NAN	0	0.055569	NAN
	SraH-12	Srah-12	91	105	0.43015	3	0.745058	3	0.0600726	0.222852
	SraH-13	Srah-13	97	108	0.539883	3	0.58407	3	0.121132	0.139072
	SraL-1	Sral-1	1	9	1	3	0.832498	3	0.0624907	0.134057
	SraL-2	Sral-2	9	24	0.69953	3	0.772492	3	0.0369847	0.120871
	SraL-3	Sral-3	10	25	0.517673	3	0.459478	3	0.0569653	0.146841
	SraL-4	Sral-4	22	30	0.855331	3	1	3	0.0421669	0.00899713
	SraL-5	Sral-5	26	41	0.985034	3	0.967078	3	0.0531699	0.0195821
	SraL-6	Sral-6	26	39	0.904487	3	0.939399	3	0.0474556	0.0503369
	SraL-7	Sral-7	40	48	0.316493	3	0.319531	3	0.123144	0.13118
	SraL-8	Sral-8	42	50	0.629248	3	0.289764	3	0.0724054	0.242168
	SraL-9	Sral-9	48	63	0.54317	3	0.601913	3	0.0260132	0.102839
	SraL-10	Sral-10	50	65	0.130954	3	0.141918	3	0.0210771	0.131283
	SraL-11	Sral-11	64	78	0.677286	3	0.551205	3	0.0318875	0.124208
	SraL-12	Sral-12	65	80	0.682876	3	0.550885	3	0.0368895	0.0751283
	SraL-13	Sral-13	79	89	NAN	0	NAN	0	NAN	NAN
	SraL-14	Sral-14	80	94	0.371107	3	0.561187	3	0.0584733	0.148039
	SraL-15	Sral-15	83	92	NAN	0	NAN	0	NAN	NAN
	SraL-16	Sral-16	93	104	0.359523	3	0.578564	3	0.0723535	0.0912933
	SraL-17	Sral-17	93	108	0	3	NAN	0	0	NAN
	SraL-18	Sral-18	102	117	0.588899	3	0.519991	3	0.052298	0.117728
	SraL-19	Sral-19	109	124	0.427315	3	0.150639	3	0.0592995	0.189935
	SraL-20	Sral-20	118	132	0.927958	3	0.716834	3	0.0841582	0.124108
	SraL-21	Sral-21	121	131	0.46831	3	0.518439	3	0.0469774	0.18388
	SraL-22	Sral-22	126	139	NAN	0	NAN	0	NAN	NAN
	SraL-24	Sral-23	130	141	0.448989	3	0	3	0.0979274	0.0887364
		Sral-24	132	140	0.62722	3	NAN	0	0.129041	NAN
	SroA-1	Sroa-1	1	9	0.384443	3	1	3	0.0994057	0.23344
	SroA-2	Sroa-2	7	15	1	2	0.393609	3	0.219521	0.23544
	SroA-3	Sroa-3	13	28	NAN	0	0.195521	3	NAN	0.153419
	SroA-4	Sroa-4	29	38	0.771071	3	0.0876879	3	0.347977	0.119268
	SroA-5	Sroa-5	34	44	0.737698	3	0.442125	3	0.298051	0.187055
	SroA-6	Sroa-6	44	52	0.481487	3	0.487667	3	0.163296	0.107275
	SroA-7	Sroa-7	47	62	0	3	0.332877	3	0.149333	0.0947765
	SroA-8	Sroa-8	62	76	NAN	0	0	3	NAN	0.0820619
	SroA-9	Sroa-9	77	91	0.546338	3	0.723528	3	0.360381	0.25344
	SroA-10	Sroa-10	83	93	0.844699	3	0.459635	3	0.146715	0.089329
	sroB-1	Srob-1	1	9	0.627278	3	0.512729	3	0.324819	0.165762
	sroB-2	Srob-2	9	21	0.302274	3	0	3	0.122441	0.0606038
	sroB-3	Srob-3	22	35	NAN	0	0.518678	3	NAN	0.291931
	sroB-4	Srob-4	35	48	0.695576	2	0.302391	3	0.0498948	0.121575
	sroB-5	Srob-5	46	57	1	3	1	3	0.0955007	0.0728379
	sroB-6	Srob-6	48	61	NAN	0	0.581554	2	NAN	0.375738
	sroB-7	Srob-7	62	77	0	2	0.394097	3	0	0.0947621
	sroB-8	Srob-8	73	82	NAN	0	0.146256	3	NAN	0.113031
	sroC-1	Sroc-1	1	9	0.904483	3	0.635461	3	0.356953	0.0668659
	sroC-2	Sroc-2	6	20	0.793279	3	0.918889	3	0.342817	0.041646
	sroC-3	Sroc-3	21	29	1	3	0.382766	2	0.539642	0.416618
	sroC-4	Sroc-4	22	36	0.403867	3	0.393627	3	0.235554	0.0822297
	sroC-5	Sroc-5	37	51	0.701387	3	0.545969	3	0.310108	0.0825885
	sroC-6	Sroc-6	47	59	0.705829	3	0.604255	3	0.284609	0.0137508
	sroC-7	Sroc-7	59	73	0.866306	3	0.746751	3	0.359267	0.049136
	sroC-8	Sroc-8	73	84	0.453851	3	0.372737	3	0.229108	0.0319778
	sroC-9	Sroc-9	85	100	0.44372	3	0.625997	3	0.197098	0.018319
	sroC-10	Sroc-10	98	107	0.954834	3	0.375176	3	0.62451	0.193706
	sroC-11	Sroc-11	103	118	0	3	0	3	0.137254	0.0471479
	sroC-12	Sroc-12	115	125	0.52328	2	0.461942	3	0.505251	0.0306295
	sroC-13	Sroc-13	118	126	0.514901	3	0.621746	3	0.374919	0.198233
	sroC-14	Sroc-14	127	142	0.594791	3	0.560889	3	0.271229	0.072149
	sroC-15	Sroc-15	143	154	0.501515	3	0.392114	3	0.250398	0.104346
	sroC-16	Sroc-16	148	163	0.820113	3	1	3	0.353796	0.00734939
	sroD-1	Srod-1	1	9	1	3	0.676451	3	0.230578	0.161903
	sroD-2	Srod-2	10	20	0.683459	3	0.583602	3	0.149955	0.284448
	sroD-3	Srod-3	16	29	0.368545	3	0.427865	3	0.235136	0.0838349
	sroD-4	Srod-4	30	43	0.983994	3	1	3	0.242214	0
	sroD-5	Srod-5	34	49	0.783824	3	0.660048	3	0.213725	0.187692
	sroD-6	Srod-6	45	54	0.864607	2	0.301972	2	0.446	0.000968012
	sroD-7	Srod-7	51	66	0.403802	3	0.292284	3	0.17572	0.0565806
	sroD-8	Srod-8	59	67	0.720559	3	0.545544	3	0.229699	0.286613
	sroD-9	Srod-9	68	83	0.816925	3	0.807203	3	0.214554	0.0920173
	sroD-10	Srod-10	77	86	0	3	0	2	0.00804098	0
	sroE-1	Sroe-1	1	9	0.8643	3	0.30997	2	0.101845	0.0739047
	sroE-2	Sroe-2	10	21	0.191026	3	0.782526	3	0.161838	0.15348
	sroE-3	Sroe-3	22	35	0.792768	3	0.250978	3	0.0660461	0.0179105
	sroE-4	Sroe-4	35	44	0.779542	3	0.197254	3	0.154026	0.0234012
	sroE-5	Sroe-5	38	53	0.976874	3	1	3	0.122709	0.0796866
	sroE-6	Sroe-6	50	59	0.986657	3	0.417218	3	0.0841948	0.0960777
	sroE-7	Sroe-7	55	70	0.472032	3	0.412731	3	0.0805655	0.0485737
	sroE-8	Sroe-8	66	75	0.608426	3	0.515339	2	0.374017	0.319489
	sroE-9	Sroe-9	74	87	0	3	0	3	0.146849	0
	sroE-10	Sroe-10	82	92	1	3	0.698168	3	0.107039	0.32825
	sroG-1	Srog-1	1	9	0	3	NAN	0	0.290426	NAN
	sroG-2	Srog-2	3	11	0.280755	3	0	2	0.150963	0
	sroG-3	Srog-3	11	26	0.508006	3	0.746792	3	0.136038	0.0430629
	sroG-4	Srog-4	22	34	0.913327	3	1	3	0.0292221	0.0323117
	sroG-5	Srog-5	33	48	0.460169	3	0.148236	3	0.130811	0.0742013
	sroG-6	Srog-6	49	64	0.280134	3	0.375616	3	0.173937	0.0470683
	sroG-7	Srog-7	61	69	0.0755068	3	0.293561	3	0.245865	0.0589112
	sroG-8	Srog-8	66	79	0.507867	3	0.402506	3	0.112884	0.0714617
	sroG-9	Srog-9	74	89	0.645775	3	0.597481	3	0.0913144	0.0840724
	sroG-10	Srog-10	89	99	0.463669	3	0.287601	3	0.111871	0.041547
	sroG-11	Srog-11	98	113	0.843791	3	0.678577	3	0.0690751	0.0789415
	sroG-12	Srog-12	113	128	0.491345	3	0.800948	3	0.106478	0.0504461
	sroG-13	Srog-13	129	144	1	3	0.914936	3	0	0.0768263
	sroG-14	Srog-14	141	149	0.634752	3	0.423838	3	0.0773713	0.044906
	sroH-1	Sroh-1	1	9	1	3	1	3	0	0
	sroH-2	Sroh-2	7	15	0.0564413	3	0	3	0.276267	0.122855
	sroH-3	Sroh-3	16	31	NAN	0	NAN	0	NAN	NAN
	sroH-4	Sroh-4	28	36	0.457679	3	0.624403	3	0.124205	0.18511
	sroH-5	Sroh-5	35	49	0.199354	3	0.201455	3	0.238567	0.0783868
	sroH-6	Sroh-6	50	64	0	3	0.321539	3	0.256807	0.121054
	sroH-7	Sroh-7	63	74	0.298187	3	0.569953	3	0.188234	0.0413908
	sroH-8	Sroh-8	75	88	0.397692	3	0.597512	3	0.210403	0.110108
	sroH-9	Sroh-9	88	99	0.296608	3	0.409924	3	0.209128	0.101475
	sroH-10	Sroh-10	100	114	0.296733	3	0.27858	3	0.212779	0.0834714
	sroH-11	Sroh-11	115	125	0.439408	3	0.132908	3	0.210729	0.120075
	sroH-12	Sroh-12	116	129	0.188371	3	0.097358	3	0.215314	0.128134
	sroH-13	Sroh-13	130	145	0.431123	3	0.551355	3	0.200298	0.0641169
	sroH-14	Sroh-14	146	161	0.254038	3	0.781615	3	0.19685	0.0626482
	sroH-15	Sroh-15	147	159	0.702284	3	0.54929	3	0.0922625	0.134339
	symR-1	Symr-1	1	9	0	3	0.103014	3	0.174389	0.0505556
	symR-2	Symr-2	5	14	0.228642	3	0	3	0.294025	0.0647379
	symR-3	Symr-3	12	24	1	3	1	3	0.0412572	0
	symR-4	Symr-4	25	34	0.953015	3	0.782079	3	0.0655436	0.0462023
	symR-5	Symr-5	34	47	0.412416	3	0.0577864	3	0.113211	0.127708
	symR-6	Symr-6	47	61	0.106994	3	0.476666	3	0.204533	0.0832556
	symR-7	Symr-7	62	77	0.0481892	3	0.590946	3	0.131146	0.116519
	tff-1	Tff-1	1	9	0.755243	3	0.609268	3	0.153338	0.130817
	tff-2	Tff-2	9	22	NAN	0	NAN	0	NAN	NAN
	tff-3	Tff-3	20	35	0.54602	3	0.385257	3	0.112401	0.0300316
	tff-4	Tff-4	35	48	0.239437	3	0.00519556	3	0.159762	0.0451278
	tff-5	Tff-5	49	64	0.708269	3	0.620773	3	0.188491	0.100668
	tff-6	Tff-6	59	71	0.847415	3	NAN	0	0.254997	NAN
	tff-7	Tff-7	66	77	0	3	0	3	0.0394784	0.0315957
	tff-8	Tff-8	77	90	0.562897	3	0.492254	3	0.163577	0.105803
	tff-9	Tff-9	83	92	NAN	0	NAN	0	NAN	NAN
	tff-10	Tff-10	92	107	1	3	0.770915	3	0.1913	0.146183
	tff-11	Tff-11	106	114	0.86997	3	1	3	0.140992	0.0497873
	tff-12	Tff-12	112	126	0.822886	3	0.685706	3	0.170364	0.104886
	tff-13	Tff-13	124	136	0.700037	2	0.592493	3	0.264708	0.044048
	tp2-1	Tp2-1	1	9	NAN	0	0.0226096	3	NAN	0.126521
	tp2-2	Tp2-2	1	12	NAN	0	1	3	NAN	0.0552389
	tp2-3	Tp2-3	11	25	0.390191	3	0.45142	3	0.210943	0.0762617
	tp2-4	Tp2-4	25	40	0.159085	3	0.28057	3	0.177687	0.0630982
	tp2-5	Tp2-5	38	48	NAN	0	0.382903	3	NAN	0.279394
	tp2-6	Tp2-6	48	63	0.574528	3	0.62331	3	0.226534	0.0450431
	tp2-7	Tp2-7	63	78	NAN	0	0.49054	3	NAN	0.162965
	tp2-8	Tp2-8	78	89	1	3	0.837495	3	0.428226	0.130244
	tp2-9	Tp2-9	90	105	0	3	0.145634	3	0.0356073	0.0815523
	tp2-10	Tp2-10	105	117	NAN	0	0	3	NAN	0.107001
	tp2-11	Tp2-11	118	133	0.413949	3	0.498991	3	0.172228	0.061421
	tp2-12	Tp2-12	134	144	NAN	0	0.165819	2	NAN	0.315365
	tp2-13	Tp2-13	145	159	NAN	0	0.488447	3	NAN	0.0802624
	tp2-14	Tp2-14	152	161	NAN	0	0.279476	3	NAN	0.164251
	tpke11-1	Tpke11-1	1	9	NAN	0	0.932255	3	NAN	0.0743328
	tpke11-2	Tpke11-2	10	24	1	3	0.465375	3	0.137429	0.154138
	tpke11-3	Tpke11-3	24	38	NAN	0	0	3	NAN	0
	tpke11-4	Tpke11-4	39	54	NAN	0	0.539442	3	NAN	0.142297
	tpke11-5	Tpke11-5	50	64	NAN	0	0.748058	3	NAN	0.108894
	tpke11-6	Tpke11-6	65	79	NAN	0	NAN	0	NAN	NAN
	tpke11-7	Tpke11-7	79	87	0.532531	3	0.945056	3	0.36461	0.0788199
	tpke11-8	Tpke11-8	80	89	0	3	1	3	0.410098	0.0388743
	tpke70-1	Tpke70-1	1	9	0.332809	3	NAN	0	0.181648	NAN
	tpke70-2	Tpke70-2	8	19	0.605731	3	0.0765699	3	0.146679	0.271413
	tpke70-3	Tpke70-3	17	32	0.756212	3	0.536201	3	0.13027	0.250246
	tpke70-4	Tpke70-4	28	39	0.768705	3	0.545894	3	0.122232	0.212315
	tpke70-5	Tpke70-5	40	55	0.566422	3	0	3	0.0956592	0.249522
	tpke70-6	Tpke70-6	52	62	0.813399	3	0.903712	3	0.121063	0.289356
	tpke70-7	Tpke70-7	61	76	0.784056	3	0.60008	3	0.120076	0.253653
	tpke70-8	Tpke70-8	74	82	0.846111	3	0.574212	3	0.137966	0.277135
	tpke70-9	Tpke70-9	81	96	0.819826	3	0.974483	3	0.136669	0.347786
	tpke70-10	Tpke70-10	91	102	0.437499	3	0.322755	3	0.0920458	0.178525
	tpke70-11	Tpke70-11	103	116	0.400169	3	0.129269	3	0.0886049	0.249121
	tpke70-12	Tpke70-12	115	125	0.579838	3	0.875108	3	0.0820309	0.290315
	tpke70-13	Tpke70-13	118	133	0.724784	3	0.598956	3	0.106859	0.204421
	tpke70-14	Tpke70-14	134	144	0.570963	3	0.424317	3	0.104964	0.262097
	tpke70-15	Tpke70-15	136	151	0.520331	3	0.122762	3	0.0758086	0.187926
	tpke70-16	Tpke70-16	152	166	0.888178	3	0.749591	3	0.129076	0.299325
	tpke70-17	Tpke70-17	167	181	0.731116	3	0.225269	3	0.110183	0.214782
	tpke70-18	Tpke70-18	176	187	0.936258	3	0.219841	3	0.147455	0.247177
	tpke70-19	Tpke70-19	183	198	0.641928	3	0.32559	3	0.105897	0.166515
	tpke70-20	Tpke70-20	191	200	0.869886	3	1	3	0.132566	0.448016
	tpke70-21	Tpke70-21	201	216	0.650916	3	0.688861	3	0.205113	0.277235
	tpke70-22	Tpke70-22	217	227	0.837435	3	0.440177	3	0.127071	0.191856
	tpke70-23	Tpke70-23	226	241	0.816695	3	0.587149	3	0.123599	0.220133
	tpke70-24	Tpke70-24	240	251	0.776638	3	0.583539	3	0.121291	0.227387
	tpke70-25	Tpke70-25	246	261	0.872412	3	0.774123	3	0.130419	0.251546
	tpke70-26	Tpke70-26	262	276	0.422319	3	0.52564	3	0.0703264	0.204263
	tpke70-27	Tpke70-27	277	291	0.524852	3	0.23886	3	0.0815249	0.182643
	tpke70-28	Tpke70-28	289	300	0.265889	3	0.302541	3	0.0652611	0.373573
	tpke70-29	Tpke70-29	301	316	0.672272	3	0.457991	3	0.0951006	0.238585
	tpke70-30	Tpke70-30	317	331	0.933841	3	0.303879	3	0.226996	0.202218
	tpke70-31	Tpke70-31	332	340	0	2	NAN	0	0	NAN
	tpke70-32	Tpke70-32	337	352	0.731928	3	0.957402	3	0.111136	0.334139
	tpke70-33	Tpke70-33	351	359	NAN	0	NAN	0	NAN	NAN
	tpke70-34	Tpke70-34	354	369	0.618833	3	0.155481	3	0.143226	0.285994
	tpke70-35	Tpke70-35	369	382	1	3	NAN	0	0.195346	NAN
	tpke70-36	Tpke70-36	382	391	0.726037	3	NAN	0	0.13649	NAN
	tpke70-37	Tpke70-37	384	398	0.636743	3	0.383291	3	0.0900719	0.274876
	tpke70-38	Tpke70-38	398	406	0.637962	3	0.864166	3	0.0972252	0.390195
