# Supplementary material for: High-throughput in vivo mapping of RNA accessible interfaces to identify functional sRNA binding sites
Source: Nat Commun. 2018 Oct 4;9:4084. doi: 10.1038/s41467-018-06207-z (PMC6172242; doi:10.1038/s41467-018-06207-z)
Supplement: Supplementary file 6 — Supplementary Data 3 [file 41467_2018_6207_MOESM6_ESM.xls]

## Sheet: Undercharacterized sRNAs
sRNA name	sRNA seq (predicted interacting NT in red)	sRNA sequence to Use in Assays	Likely Regulatory Region	Predicted sRNA Binding Interval	target gene #	Predicted target mRNA name [coded protein]	gene	mRNA seq (-200 to +100) from NZ_CP009273-- IntaRNA input	mRNA seq to use in assay based on transcript expression data	Predicted mRNA Binding Interval (1-300)	IntaRNA Hit #	Energy (kcal/mol)	Confirmed Binding?	Notes
SroA	GTTCTCAACGGGGTGCCACGCGTACGCGTGCGCTGAGAAAATACCCGTCGAACCTGATCCGGATAACGCCGGCGAAGGGATTTGAGGCTCCTT	see column to left	[7,15];[83,93]	[84,92]	BW25113_RS08635	N-ethylmaleimide reductase (EC 1.-.-.-) (N-ethylmaleimide reducing enzyme)	nemA	AGAACCATTGTTTAACCTTTTGTGGCGAACCGCTGCAACAGGCACAAGTGCTTTACGCACTGTGGCTTGGCGCGAATCTGCAGGCCAAAATTTCGCGCAGTTTCGAGCCACTGGAAAACGCGCTGGCCCATGTAAAAAACATTATTGCGACGCCTGCCGTTTAGCAGGCATTTTTTATCACCAGACGACCGGGAGCCTTTATGTCATCTGAAAAACTGTATTCCCCACTGAAAGTGGGCGCGATCACGGCGGCAAACCGTATTTTTATGGCACCGCTGACGCGTCTGCGCAGTATTGAAC	CAGGCATTTTTTATCACCAGACGACCGGGAGCCTTTATGTCATCTGAAAAACTGTATTCCCCACTGAAAGTGGGCGCGATCACGGCGGCAA	[191,199]	2	-12.1981	N	INTERFACE-informed targets have considerable overlap with top-ranked predictions; no predicted targets correspond to likely functional region [7,15]
	GTTCTCAACGGGGTGCCACGCGTACGCGTGCGCTGAGAAAATACCCGTCGAACCTGATCCGGATAACGCCGGCGAAGGGATTTGAGGCTCCTT		[7,15];[83,93]	[84,93]	BW25113_RS20665	50S ribosomal protein L11 (Large ribosomal subunit protein uL11)	rplK	ACCCCGGTAGAGCTGGACTTCAGCCAGGTTGAAAAAGCCTAACCCAGCGATCAAAAAAGCGGCGATTTAATCGTTGCACAAGGCGTGAGATTGGAATACAATTTCGCGCCTTTTGTTTTTATGGGCCTTGCCCGTAAAACGATTTTTTATATCACGGGGAGCCTCTCAGAGGCGTTATTACCCAACTTGAGGAATTTATAATGGCTAAGAAAGTACAAGCCTATGTCAAGCTGCAGGTTGCAGCTGGTATGGCTAACCCGAGTCCGCCAGTAGGTCCGGCTCTGGGTCAGCAGGGCGTAA	TTTTATGGGCCTTGCCCGTAAAACGATTTTTTATATCACGGGGAGCCTCTCAGAGGCGTTATTACCCAACTTGAGGAATTTATAATGGCTAAGAAAGTACAAGCCTATGTCAAGCTGCAGG	[156,165]	5	-11.6432	Y
	GTTCTCAACGGGGTGCCACGCGTACGCGTGCGCTGAGAAAATACCCGTCGAACCTGATCCGGATAACGCCGGCGAAGGGATTTGAGGCTCCTT		[7,15];[83,93]	[83,91]	BW25113_RS04225	Threonine/homoserine exporter RhtA	rhtA	CAGAGAACTGCGTAAGTATTACGCATGTTTTCCCTGTCATTCATCCAGATTATTCCTAATCACCAGACTAATGATTCCATCAATCCTGGCGCATTTTAGTCAAAACGGGGGAAAATTTTTTCAACAAATGCTCAACCAGCATTGGGTATATCCAGTACACTCCACGCTTTACTTAAGTCTAGATATTTGTGGGAGAAAGGATGCCTGGTTCATTACGTAAAATGCCGGTCTGGTTACCAATAGTCATATTGCTCGTTGCCATGGCGTCTATTCAGGGTGGAGCCTCGTTAGCTAAGTCAC	ATGCCTGGTTCATTACGTAAAATGCCGGTCTGGTTACCAATAGTCATATTGCTCGTTGCCATGGCGTCTATTCAGGGTGGAGCCTCGTTAGCTAAGTCACTTTTTCCTCTGGTGGGCGCACCGGGTGTCACTGCGCTGCGTCTGGCATTAGGAACGCTGATCCTCATCGCGTTCTTTAAGCCATGGCGACTGCGCTTTGCC	[279,287]	6	-11.5527	Y
	GTTCTCAACGGGGTGCCACGCGTACGCGTGCGCTGAGAAAATACCCGTCGAACCTGATCCGGATAACGCCGGCGAAGGGATTTGAGGCTCCTT		[7,15];[83,93]	[84,92]	BW25113_RS13590	Uncharacterized protein YfiR	yfiR	GTATGGCAAAAAGGGGCTGATGAAAATGCCAGCACAATACGATTAAATTAATTAAAACCCCACAAATAAATTAAACATAAGATTTTACTCATTGTGTTTTATTTCTCACATTGATGACGGTCGCATGAAAAAATGATATTTTAATGAGCATTCTGAAAAAATATCGATGCATTTCGAGCGAAGATGGTGGGGATCCCTGAATGCGTTTTTCTCACCGACTGTTCTTACTTCTGATTCTCCTGCTGACGGGAGCACCAATACTCGCTCAGGAGCCTTCTGACGTTGCGAAAAACGTGCGTA	GATGCATTTCGAGCGAAGATGGTGGGGATCCCTGAATGCGTTTTTCTCACCGACTGTTCTTACTTCTGATTCTCCTGCTGACGGGAGCACCAATACTCGCTCAGGAGCCTTCTGACGTTGCGAAAAACGTGCGTATGATGGTTTCCGGTATTGTCAGTTACACCCGCTGGCCTGCGCTATCAGGGCCACCAAAGTTATGTATCTTTTCATCTTCACGTTTT	[268,276]	7	-11.3421	N
SroE	ATAACGTGATGGGAAGCGCCTCGCTTCCCGTGTATGATTGAACCCGCATGGCTCCCGAAACATTGAGGGAAGCGTTGAGGGTTCATTTTTAT	see column to left	[1,9];[10,21];[82,92]	[1,9]	BW25113_RS08565	pyridoxal kinase	pdxY	CGCCTCCAATGCCATCACCATTAACGGTGAAAAACAGTCCGATCCTGAATACTTCTTTAAAGAAGAAGATCGTCTGTTTGGTCGTTTTACCTTACTGCGTCGCGGTAAAAAGAATTACTGTCTGATTTGCTGGAAATAATGCATTAAGTGGAAAGGGGGAGTGAGAAATCACTCCCCCTGGTTTTTATACAGGGAACATGATGAAAAATATTCTCGCTATCCAGTCTCACGTTGTTTATGGTCATGCGGGTAACAGTGCGGCAGAGTTTCCGATGCGCCGCCTGGGCGCGAACGTCTGG	TGCATTAAGTGGAAAGGGGGAGTGAGAAATCACTCCCCCTGGTTTTTATACAGGGAACATGATGAAAAATATTCTCGCTATCCAGTCTCACGTTGTTTATGGTCATGCGGGTAACAGTGCGGCAGAGTTTCCGATGCGCCGCCTGGGCGCGAACGTCTGGCCGCTGAACACCGTTCAA	[227,235]	32	-6.53185	N
	ATAACGTGATGGGAAGCGCCTCGCTTCCCGTGTATGATTGAACCCGCATGGCTCCCGAAACATTGAGGGAAGCGTTGAGGGTTCATTTTTAT		[1,9];[10,21];[82,92]	[1,10]	BW25113_RS08015	stress protection protein MarC	marC	TGGCAAGTAATTAGTTGCAGGGGATAATATTGCCCAGGCAAGTATAAGTCAAATGAATGAATTGACCGATGCCACGTTTTGCTAAATCGGTTCAAGTTTTGTTCAATGCGATGCAAGGCTAGCTAAAGAGTGACACTTTATCCTTGTTTACCCCTTATACTTTTCGCTGATAACCCAGATACACAGGATAACAACCACCAATGTTAGATTTGTTTAAAGCAATTGGCCTGGGGCTGGTGGTGTTGCTGCCGTTAGCTAACCCATTAACAACTGTCGCGTTATTTCTTGGCCTGGCAGGC	TGGCAAGTAATTAGTTGCAGGGGATAATATTGCCCAGGCAAGTATAAGTCAAATGAATGAATTGACCGATGCCACGTTTTGCTAAATCGGTTCAAGTTTTGTTCAATGCGATGCAAGGCTAGCTAAAGAGTGACACTTTATCCTTGTTTACCCCTTATACTTTTCGCTGATAACCCAGATACACAGGATAACAACCACCAATGTTAGATTTGTTTAAAGCAATTGGCCTGGGGCTGGTGGTGTTGCTGCCGTTAGCTAACCCATTAACAACTGTCGCGTTATTTCTTGGCCTGGCAGGCAAC	[273,282]	38	-6.3339	N
	ATAACGTGATGGGAAGCGCCTCGCTTCCCGTGTATGATTGAACCCGCATGGCTCCCGAAACATTGAGGGAAGCGTTGAGGGTTCATTTTTAT		[1,9];[10,21];[82,92]	[57,65]	BW25113_RS19315	6-phosphogluconate phosphatase	yieH	CTGACCAGAAGTCTGGGTGGTATGTTGATGACTCATTATCTATTTCCGAACAAGGAGGGAAAATCCGTCGCTATCGTATACCAAAATGCGACAATAGGCGCGTTTGTGAGAGACTTTTTTATTGGATTTACTTATACGGCAACGATTGCGTTGCGCAAATCGGCTCTACGAAAACGTTAAACTGATTAAAAAGGAAAGGCATGTCCCGGATAGAAGCGGTATTTTTCGACTGCGACGGTACGCTGGTCGACAGTGAAGTCATTTGCTCTCGCGCATATGTAACGATGTTTCAGGAATTTG	GTCGCTATCGTATACCAAAATGCGACAATAGGCGCGTTTGTGAGAGACTTTTTTATTGGATTTACTTATACGGCAACGATTGCGTTGCGCAAATCGGCTCTACGAAAACGTTAAACTGATTAAAAAGGAAAGGCATGTCCCGGATAGAAGCGGTATTTTTCGACTGCGACGGTACGCTGGTCGACAGTGAAGTCATTTGCTCTCGCGCATATGTAACGATGTTTCAGGAATTTGGTATTACGCTCGATCCTGAAGAGGTATTCAAACGTTTCAAAGGTGTAAAACTGTACGAAATTATCGA	[283,291]	3	-8.45671	N
	ATAACGTGATGGGAAGCGCCTCGCTTCCCGTGTATGATTGAACCCGCATGGCTCCCGAAACATTGAGGGAAGCGTTGAGGGTTCATTTTTAT		[1,9];[10,21];[82,92]	[50,73]	BW25113_RS09330	PrkA family serine protein kinase	yeaG	TGCAGGCAAGTTTTCCATTTGCCATCTACGCTTAATTTTGAAGGTGTATCACCGGGCACGTTGTTCTCATCGTCGATAAAATGGCATGAGAGTTGCTGTGTTTTAGCAAGAGACGTCGTTCAGTTTACCTCTTCCGGGAGCCTCTACTATTCATATGAACGGCTCTTAACCTGTGCTAAAAAACGAAAGGACGGCATACCATGAATATATTCGATCACTATCGCCAGCGATATGAAGCTGCCAAGGACGAAGAGTTCACACTGCAGGAGTTTCTTACCACTTGTCGGCAAGATCGCAGTG	GCTGTGTTTTAGCAAGAGACGTCGTTCAGTTTACCTCTTCCGGGAGCCTCTACTATTCATATGAACGGCTCTTAACCTGTGCTAAAAAACGAAAGGACGGCATACCATGAA	[123,142]	5	-8.26821	N
	ATAACGTGATGGGAAGCGCCTCGCTTCCCGTGTATGATTGAACCCGCATGGCTCCCGAAACATTGAGGGAAGCGTTGAGGGTTCATTTTTAT		[1,9];[10,21];[82,92]	[49,72]	BW25113_RS01690	membrane protein	yahN	AGAGATTATTTTCATATTACGGCTCCAGAGTTGTTATCACACTATCACCCACCCACATTATTGGGTTGATTAATAATTAGTTCAGTCAGGGCATAAACGCCAGTAACCGGAAATAAGACACTTTGTGATCTCTCTCGCACCCGATTATTTTTGGTAGAAATATGATGCAGTTAGTTCACTTATTTATGGATGAAATCACTATGGATCCTTTGCATGCCGTTTACCTGACCGTAGGACTGTTCGTGATTACTTTTTTTAATCCGGGAGCCAATCTCTTTGTGGTAGTACAAACCAGCCTGG	AGAGATTATTTTCATATTACGGCTCCAGAGTTGTTATCACACTATCACCCACCCACATTATTGGGTTGATTAATAATTAGTTCAGTCAGGGCATAAACGCCAGTAACCGGAAATAAGACACTTTGTGATCTCTCTCGCACCCGATTATTTTTGGTAGAAATATGATGCAGTTAGTTCACTTATTTATGGATGAAATCACTATGGATCCTTTGCATGCCGTTTACCTGACCGTAGGACTGTTCGTGATTACTTTTTTTAATCCGGGAGCCAATCTCTTTGTGGTAGTACAAACCAGCCTGG	[250,270]	9	-7.67155	N
	ATAACGTGATGGGAAGCGCCTCGCTTCCCGTGTATGATTGAACCCGCATGGCTCCCGAAACATTGAGGGAAGCGTTGAGGGTTCATTTTTAT		[1,9];[10,21];[82,92]	[57,65]	BW25113_RS10830	multidrug resistance protein MdtA	mdtA	TCCTTTCGCCATGCAAGCAGTCTATCGCTAACGCGTAGATAAAATAGTTTCCTGTGTTATTACTGGATGCGTGCTCGCAAATGTGCCCGTCATTCAGACGATTCCAGACAGTGTTTCATAATTCCTCCATTTTTCTCCCTTATTGGCTGGCTACACTAGTATCATTCCGCGAAACGTTTCAGGAAGAGAAACTCTTAACGATGAAAGGTAGTTATAAATCCCGTTGGGTAATCGTAATCGTGGTGGTTATCGCCGCCATCGCCGCATTCTGGTTCTGGCAAGGCCGCAATGACTCCCGGA	TCCTTTCGCCATGCAAGCAGTCTATCGCTAACGCGTAGATAAAATAGTTTCCTGTGTTATTACTGGATGCGTGCTCGCAAATGTGCCCGTCATTCAGACGATTCCAGACAGTGTTTCATAATTCCTCCATTTTTCTCCCTTATTGGCTGGCTACACTAGTATCATTCCGCGAAACGTTTCAGGAAGAGAAACTCTTAACGATGAAAGGTAGTTATAAATCCCGTTGGGTAATCGTAATCGTGGTGGTTATCGCCGCCATCGCCGCATTCTGGTTCTGGCAAGGCCGCAATGACTCCCGGA	[109,117]	10	-7.64799	N
	ATAACGTGATGGGAAGCGCCTCGCTTCCCGTGTATGATTGAACCCGCATGGCTCCCGAAACATTGAGGGAAGCGTTGAGGGTTCATTTTTAT		[1,9];[10,21];[82,92]	[57,66]	BW25113_RS22905	protein CreA	creA	CATCCTTTCAACAACGAGCACCTGACATCAGGTAATTGGATAATAGCATTTTTTGCTGTTTTAGCATTCAGTGTTTTTTTCTTAGTAGAGTATGTTTTAGGGCTTGACGGAAATAAAAGTATTGAGATTTTGTTCTTAATCAATATGTTATTTACCGTGACGAACTAATTGCTCGTGTAATAGATAAAAATGGTAACAATATGAAATACAAGCATTTGATCCTGTCTTTAAGCCTGATAATGCTGGGGCCATTGGCTCATGCAGAAGAGATTGGTTCGGTCGACACCGTATTTAAAATGA	ACATCAGGTAATTGGATAATAGCATTTTTTGCTGTTTTAGCATTCAGTGTTTTTTTCTTAGTAGAGTATGTTTTAGGGCTTGACGGAAATAAAAGTATTGAGATTTTGTTCTTAATCAATATGTTATTTACCGTGACGAACTAATTGCTCGTGTAATAGATAAAAATGGTAACAATATG	[68,77]	12	-7.27947	N
	ATAACGTGATGGGAAGCGCCTCGCTTCCCGTGTATGATTGAACCCGCATGGCTCCCGAAACATTGAGGGAAGCGTTGAGGGTTCATTTTTAT		[1,9];[10,21];[82,92]	[15,24]	BW25113_RS02675	carbamate kinase	arcC	ACCACAGCGGTGAGCGTCAGTTATTTACGTTATGCCGCGCAAGGATATTTCGCCTCGCCACTCCTGCACTTTGTTCATGCTCTGAGTTGCCCGAAACGTACCGCTGTTGCGATTGATTCGCTGCTGGCGCTGGGGCATACGTCAGGGGCAGATACGCTGCTGGGGTTCTGGCTTGGCCAACAATTATTACAAGGAAAACCATGAAAACACTGGTTGTGGCTCTTGGGGGCAACGCCTTACTCCAGCGCGGTGAGGCGCTGACGGCAGAAAATCAATATCGCAATATCGCCAGTGCTGTAC	ATGAAAACACTGGTTGTGGCTCTTGGGGGCAACGCCTTACTCCAGCGCGGTGAGGCGCTGACGGCAGAAAATCAATATCGCAATATCGCCAGTGCTGTACCCGCGCTGGCA	[250,259]	18	-6.79206	N
	ATAACGTGATGGGAAGCGCCTCGCTTCCCGTGTATGATTGAACCCGCATGGCTCCCGAAACATTGAGGGAAGCGTTGAGGGTTCATTTTTAT		[1,9];[10,21];[82,92]	[2,8]	BW25113_RS16000	NADPH-dependent 24-dienoyl-CoA reductase	fadH	TGGACGCCTTATCCGCCCTACATGTGCAATTCCGTAACCTGGATAAAACGCGACAAGCGTCGCATCCGGCGTTATCACCGGGCGTATTCTTTTTGAATCCCATCACAAACCCCGCACTCCCCTTTTCCCTTTTCTCCGGCGACGGCTAAATTAGAACTCATCCGACCACATAACAATTATTTTACATACTGGACAATTTTATGAGCTACCCGTCGCTGTTCGCCCCGCTGGATTTAGGTTTTACCACGTTAAAAAACCGCGTGTTGATGGGCTCAATGCACACCGGGCTGGAGGAATACC	TGGACGCCTTATCCGCCCTACATGTGCAATTCCGTAACCTGGATAAAACGCGACAAGCGTCGCATCCGGCGTTATCACCGGGCGTATTCTTTTTGAATCCCATCACAAACCCCGCACTCCCCTTTTCCCTTTTCTCCGGCGACGGCTAAATTAGAACTCATCCGACCACATAACAATTATTTTACATACTGGACAATTTTATGAGCTACCCGTCGCTGTTCGCCCCGCTGGATTTAGGTTTTACCACGTTAAAAAACCGCGTGTTGATGGGCTCAATGCACACCGGGCTGGAGGAATACC	[245,251]	61	-6.01492	N
	ATAACGTGATGGGAAGCGCCTCGCTTCCCGTGTATGATTGAACCCGCATGGCTCCCGAAACATTGAGGGAAGCGTTGAGGGTTCATTTTTAT		[1,9];[10,21];[82,92]	[1,10]	BW25113_RS18935	DNA ligase B	ligB	GGCGCGGCCATGTGACGTAGCCCTTGCTCACACTTTTTGCGCAAAGTTGTTGCGTTTTGCGTAGCTGCTTCCGCATTTGCCTGTCATTCACTGCAATAAAGACGATTTTCAGGAAGCGTCCTCGCAGACTCCGTTTTTGCCACTCGGCTTTGCTTTCATCACGTTGTATATCTGCCTGACTATCTACAGCGGAGGTGATGATGAAAGTATGGATGGCGATATTAATAGGTATCTTGTGCTGGCAATCATCTGTGTGGGCGGTCTGTCCGGCCTGGTCGCCAGCCAGAGCACAGGAAGAA	GGCGCGGCCATGTGACGTAGCCCTTGCTCACACTTTTTGCGCAAAGTTGTTGCGTTTTGCGTAGCTGCTTCCGCATTTGCCTGTCATTCACTGCAATAAAGACGATTTTCAGGAAGCGTCCTCGCAGACTCCGTTTTTGCCACTCGGCTTTGCTTTCATCACGTTGTATATCTGCCTGACTATCTACAGCGGAGGTGATGATGAAAGTATGGATGGCGATATTAATAGGTATCTTGTGCTGGCAATCATCTGTGTGGGCGGTCTGTCCGGCCTGGTCGCCAGCCAGAGCACAGGAAGAA	[158,167]	46	-6.21642	Y
SroG	GCTTATTCTCAGGGCGGGGCGAAATTCCCCACCGGCGGTAAATCAACTCAGTTGAAAGCCCGCGAGCGCTTTGGGTGCGAACTCAAAGGACAGCAGATCCGGTGTAATTCCGGGGCCGACGGTTAGAGTCCGGATGGGAGAGAGTAACG	see column to left	[1,9];[22,34];[129,144]	[18,93]	BW25113_RS00875	phosphatidate cytidylyltransferase	cdsA	TAATTAGGACTGGGGGGGAGCATCGCATTAGTAACTTTTTGCTTTGGCAAATTGCCTATGCCGAACTTTACTTTACAGATGTTCTCTGGCCCGATTTCGATGAACAAGACTTTGAAGGGGCGTTAAATGCCTTTGCTAATCGAGAGCGTCGTTTCGGCGGCACCGAGCCCGGTGATGAAACAGCCTGATGGGGGTCGCTTTTGCTGAAGTATCGCCTGATATCTGCTTTTGTGTTAATACCCGTCGTCATCGCGGCGTTGTTTCTGTTGCCGCCGGTGGGGTTCGCCATTGTAACGCTGG	AACAGCCTGATGGGGGTCGCTTTTGCTGAAGTATCGCCTGATATCTGCTTTTGTGTTAATACCCGTCGTCATCGCGGCGTTGTTTCTGTTGCCGCCGGTGGGGTTCGCCATTGTAACGCTGGTGGTCTGC	[223,287]	4	-26.5	Y
	GCTTATTCTCAGGGCGGGGCGAAATTCCCCACCGGCGGTAAATCAACTCAGTTGAAAGCCCGCGAGCGCTTTGGGTGCGAACTCAAAGGACAGCAGATCCGGTGTAATTCCGGGGCCGACGGTTAGAGTCCGGATGGGAGAGAGTAACG		[1,9];[22,34];[129,144]	[3,54]	BW25113_RS05855	potA [Fe3+/spermidine/putrescine ABC transporter ATP-binding protein]	potA	CAAATATTGCGTCAGGTCACTTTTACCCCTGCAAGCGGGAATATTTATCAGCATTACCTTAATGAATATAAAGCTAAGCCAGTAATTCACAACAAAGATTGGCGATTCAAGCGGTTTGCCGTAGAATTACCGCCCTCATTAAGAGTCACCAAGGTGGTTAACCACAAACCCCGCATCGGTAAGCCATCCGTTGCGTTTACATGGGACAGAGTAAAAAATTGAATAAACAACCGAGTTCGCTTTCACCGCTGGTGCAATTGGCGGGAATTCGCAAATGCTTTGATGGTAAAGAGGTCATT	AAGCCATCCGTTGCGTTTACATGGGACAGAGTAAAAAATTGAATAAACAACCGAGTTCGCTTTCACCGCTGGTGCAATTGGCGGGAATTCGCAAATGCTTTGATGGTAAAGAGGTCATTCCCCAGCTGGA	[228,289]	64	-19	Y
	GCTTATTCTCAGGGCGGGGCGAAATTCCCCACCGGCGGTAAATCAACTCAGTTGAAAGCCCGCGAGCGCTTTGGGTGCGAACTCAAAGGACAGCAGATCCGGTGTAATTCCGGGGCCGACGGTTAGAGTCCGGATGGGAGAGAGTAACG		[1,9];[22,34];[129,144]	[89,148]	BW25113_RS14380	sulfite reductase subunit alpha	cysJ	TTCATTTGTTTTTCATTAGGTTGGTTAATCTATTTTGTTGTTAAAGACTATTGCTAAAACAGGTTAGTCGATTTGGTTATTAGTTATCGCTATCCCGTCTTTAATCCACACCGTTTGCCCCGTTAACCTTACCTTCTCTTCTGTTTTATGGGCGCTGACAGGGCGCAGAAACAGCTTTGCTTACTGGAACATAACGACGCATGACGACACAGGTCCCACCTTCCGCGTTGCTTCCGTTGAACCCGGAGCAACTGGCACGCCTTCAGGCGGCCACGACCGATTTAACTCCCACCCAGCTTG	TTCATTTGTTTTTCATTAGGTTGGTTAATCTATTTTGTTGTTAAAGACTATTGCTAAAACAGGTTAGTCGATTTGGTTATTAGTTATCGCTATCCCGTCTTTAATCCACACCGTTTGCCCCGTTAACCTTACCTTCTCTTCTGTTTTATGGGCGCTGACAGGGCGCAGAAACAGCTTTGCTTACTGGAACATAACGACGCATGACGACACAGGTCCCACCTTCCGCGTTGCTTCCGTTGAACCCGGAGCAACTGGCACGCCTTCAGGCGGCCACGACCGATTTAACTCCCACCCAGCTTG	[83,145]	5	-26.307	Y
	GCTTATTCTCAGGGCGGGGCGAAATTCCCCACCGGCGGTAAATCAACTCAGTTGAAAGCCCGCGAGCGCTTTGGGTGCGAACTCAAAGGACAGCAGATCCGGTGTAATTCCGGGGCCGACGGTTAGAGTCCGGATGGGAGAGAGTAACG		[1,9];[22,34];[129,144]	[114,147]	BW25113_RS11965	5'-deoxynucleotidase	yfbR	GCATTCAACTGGCCGTGGCCGGATCACTTCCGCATTGTCACGCTACCGCGTGTCGATGATATCGAGCTGTCTTTGAGCAAGTTCGCGCGTTTCCTTTCTGGTTATCATCAGCTGTAATCTTAATTTCACTGCCGGAGATTGCATCCGGCAGCGTTATCCCGCCACAATGACCTGATGATGTCATCATACGTAAGGTCACTATGAAACAGAGCCATTTTTTTGCCCATCTCTCCCGCCTGAAACTCATTAACCGCTGGCCGCTCATGCGCAACGTGCGGACGGAAAATGTGTCCGAACACA	ATCTTAATTTCACTGCCGGAGATTGCATCCGGCAGCGTTATCCCGCCACAATGACCTGATGATGTCATCATACGTAAGGTCACTATGAAACAGAGCCATTTTTTTGCCCATCTCTCCCGCCTGAAACTCATTAACCGCTGGCCGCTCATGCGCAACGTGCGGACGGAAAATGT	[220,259]	7	-25.2958	Y
	GCTTATTCTCAGGGCGGGGCGAAATTCCCCACCGGCGGTAAATCAACTCAGTTGAAAGCCCGCGAGCGCTTTGGGTGCGAACTCAAAGGACAGCAGATCCGGTGTAATTCCGGGGCCGACGGTTAGAGTCCGGATGGGAGAGAGTAACG		[1,9];[22,34];[129,144]	[85,143]	BW25113_RS07620	TonB-dependent receptor	yncD	ATGCTTCGCTAAGCGTAATCATCGTTACGCTCTTGTTATAAATGGGAATGGTAATCATTATTTTCTCAAATGTGGAGCATTTCTTGCCGTTACGACTACAATTTTCTCAATTACTTAACGTATTGTGCCGTTTCATTTTCCATAAATTTACAATTTCATTACCATGACGGCGTTTTCCCATTCTTAACCTGGCTTTTTTCATGAAGATTTTTTCCGTCCGACAGACCGTTTTGCCCGCACTGCTTGTCCTTTCCCCCGTTGTTTTTGCCGCTGATGAACAGACTATGATTGTCAGTGCCG	TTCTTAACCTGGCTTTTTTCATGAAGATTTTTTCCGTCCGACAGACCGTTTTGCCCGCACTGCTTGTCCTTTCCCCCGTTGTTTTTGCCGCTGATGAACAGACTATGATTGTCAGTGCCG	[208,252]	10	-23.4398	Y
	GCTTATTCTCAGGGCGGGGCGAAATTCCCCACCGGCGGTAAATCAACTCAGTTGAAAGCCCGCGAGCGCTTTGGGTGCGAACTCAAAGGACAGCAGATCCGGTGTAATTCCGGGGCCGACGGTTAGAGTCCGGATGGGAGAGAGTAACG		[1,9];[22,34];[129,144]	[117,140]	BW25113_RS09735	murein DD-endopeptidase MepM	mepM	CAACCTGCGTTTTTGCTGAGCCACAGTTCAGGCCAGCGGTCGTTGAGAGCGTCGCACGAGGGACATCCGTTCGTATGGGAACGTTGGATCCCCTGGGGACGAATATCAAACTGGGTAAAACAAGCTATTCAGAATTCCTGAGTCAATTAGCCAACCAGTATGCGAGCTGCCTGAAAGGAGATTAATGAGGAAGTGATTACGTGCAACAGATAGCCCGCTCTGTCGCCCTGGCGTTTAATAATTTACCGCGACCACACCGCGTTATGTTGGGGTCGCTCACCGTTCTTACTCTGGCCGTCG	TGAGGAAGTGATTACGTGCAACAGATAGCCCGCTCTGTCGCCCTGGCGTTTAATAATTTACCGCGACCACACCGCGTTATGTTGGGGTCGCTCACCGTTCTTACTCTGGCCGTCGCTGTCTGGCGGCCTTATGTTTATCACCGTGA	[276,300]	12	-22.9641	Y
	GCTTATTCTCAGGGCGGGGCGAAATTCCCCACCGGCGGTAAATCAACTCAGTTGAAAGCCCGCGAGCGCTTTGGGTGCGAACTCAAAGGACAGCAGATCCGGTGTAATTCCGGGGCCGACGGTTAGAGTCCGGATGGGAGAGAGTAACG		[1,9];[22,34];[129,144]	[8,40]	BW25113_RS07805	oxygen-sensing cyclic-di-GMP phosphodiesterase	dosP	AACGTATTCGCAGTCGGGTGGAGAAAACCAAACTGAAAGCCGCAAACGGCGAAGATATTGCCCTCTCACTTTCCATCGGTGCCGCCATGTTTAATGGTCATCCTGACTATGAGCGCCTCATTCAAATAGCCGATGAAGCTCTGTATATCGCCAAAAGACGAGGTAGAAACCGTGTTGAACTCTGGAAAGCCAGTCTTTAGATGCGCCAGGATGCAGAGGTAATCATGAAGCTAACCGATGCGGATAATGCCGCCGATGGCATTTTTTTCCCCGCCCTTGAGCAAAATATGATGGGTGCGG	ATGCGCCAGGATGCAGAGGTAATCATGAAGCTAACCGATGCGGATAATGCCGCCGATGGCATTTTTTTCCCCGCCCTTGAGCAAAATATGATGGGTGCGGTGTTAATTAACGAAAATGATGAAGTG	[248,281]	65	-18.985	N
	GCTTATTCTCAGGGCGGGGCGAAATTCCCCACCGGCGGTAAATCAACTCAGTTGAAAGCCCGCGAGCGCTTTGGGTGCGAACTCAAAGGACAGCAGATCCGGTGTAATTCCGGGGCCGACGGTTAGAGTCCGGATGGGAGAGAGTAACG		[1,9];[22,34];[129,144]	[9,39]	BW25113_RS22260	Fe(3+) dicitrate transport ATP-binding protein FecE	fecE	TGCCGCATATGATGCGTAGCATCACCGGTGGACGTCACCGCAGACTGCTGCCTGTTTCGGCCCTGACAGGTGCGTTGCTGTTGGTGGTTGCCGATCTGCTGGCGAGAATTATTCATCCCCCACTGGAGCTCCCGGTTGGCGTGCTGACCGCCATTATCGGTGCGCCGTGGTTTGTCTGGTTGCTTGTGAGAATGCGATAAATGACTTTACGAACTGAAAATCTGACGGTCAGTTACGGGACAGACAAGGTACTTAACGACGTTTCACTCTCACTGCCAACGGGGAAGATCACCGCCCTGA	ATGACTTTACGAACTGAAAATCTGACGGTCAGTTACGGGACAGACAAGGTACTTAACGACGTTTCACTCTCACTGCCAACGGGGAAGATCACCGCCCTGATCGGTCCTAACGGTTGCGGGAAATCGACGCTGTTAAACTGTTTTTCGCGGCTTTTAATGCCGCAGTCTGGCACCGTATTTCTCGGCGATAATCCCATAAAT	[272,300]	76	-18.6235	Y (weak)
	GCTTATTCTCAGGGCGGGGCGAAATTCCCCACCGGCGGTAAATCAACTCAGTTGAAAGCCCGCGAGCGCTTTGGGTGCGAACTCAAAGGACAGCAGATCCGGTGTAATTCCGGGGCCGACGGTTAGAGTCCGGATGGGAGAGAGTAACG		[1,9];[22,34];[129,144]	[1,22]	BW25113_RS03985	[6-phosphogluconolactonase]	pgl	TCAATAAGGTGCCGTCTAAGTCGAGAGCAATCACGCGTGTGGTCATGGCGTATTCCAGATTAAGGTTAAGAATTTTCGTCTGCGCGAATGGTACACCGATACCACTATCGGACAAAATTCTGCGTTTTAATTCAGCATTCACCGCCAAAAGCGACTAATTTTAGCTGTTACAGTCAGTTGCTAAATGCAAAGGAGCATTCATGAAGCAAACAGTTTATATCGCCAGCCCTGAGAGCCAGCAAATTCACGTCTGGAATCTGAATCATGAAGGCGCACTGACGCTGACACAGGTTGTCGAT	CTAAATGCAAAGGAGCATTCATGAAGCAAACAGTTTATATCGCCAGCCCTGAGAGCCAGCAAATTCACGTCTGGAATCTGAATCATGAAGGCGCACTGACGCTGACACAGGTTGTCGAT	[220,240]	75	-18.7	Y
SroH	GAAAATAAGAACACATGTTCTCATCTTCCAGGATGCAGCAGACTGAAGAAATTCAGACATCCCGCAACCTGCGATTATCGCAAGGTCAAGGCAAAGTCCGGTAATGGCGTTCTGAATACCAGAGATAATTCTCTGGCGAAACCCACCTTAAGGTGGGTTTT	see column to left	[1,9];[50,64]	[43,103]	BW25113_RS18785	2-amino-3-ketobutyrate CoA ligase	kbl	TTTTTATATCAATGCAGTAAAATCAATCATCATTATGCCCAGCCAAAACTGTACAGTTTTTCTACTATCTGTAGGTGTTGAGAGACATCAAGTTACACGTTATTTATCCTGAATTTTGCAGAAGTGTTAACGCGTTATCTCGTCGCGACCTATAAGTTTGGGTAATATGTGCTGGAATTTGCCCTGTCTGGAGAATCGCAATGCGTGGAGAATTTTATCAGCAGTTAACCAACGATCTGGAAACCGCACGGGCGGAAGGGTTGTTTAAAGAAGAGCGCATTATTACGTCTGCGCAGCAA	TGGAATTTGCCCTGTCTGGAGAATCGCAATGCGTGGAGAATTTTATCAGCAGTTAACCAACGATCTGGAAACCGCACGGGCGGAAGGGTTGTTTAAAGAAGAGCGCATTATTACGTCTGCGCAGCAAGCAGATATCACTGTGGCTGATG	[170, 221]	14	-16.1333	Y
	GAAAATAAGAACACATGTTCTCATCTTCCAGGATGCAGCAGACTGAAGAAATTCAGACATCCCGCAACCTGCGATTATCGCAAGGTCAAGGCAAAGTCCGGTAATGGCGTTCTGAATACCAGAGATAATTCTCTGGCGAAACCCACCTTAAGGTGGGTTTT		[1,9];[50,64]	[17,49]	BW25113_RS02110	preprotein translocase subunit SecD	secD	ACTCCATTGCCAAAGGTGATGAAGTTCTGACGAACGGTGGCCTGGTTGGTCGCGTAACCAAAGTAGCGGAAAACGGCTACATTGCTATCGCGCTGAATGACACCACTGAAGTAGTTATTAAACGTGACTTCGTAGCTGCCGTCCTGCCGAAAGGCACCATGAAGGCGCTGTAATTAAAATTTTTCCCTAAGGGAATTGCCGTGTTAAACCGTTATCCTTTGTGGAAGTACGTCATGCTGATCGTGGTGATTGTCATCGGTCTGCTGTATGCGCTTCCCAACCTGTTTGGTGAGGATCCGG	TTAAAATTTTTCCCTAAGGGAATTGCCGTGTTAAACCGTTATCCTTTGTGGAAGTACGTCATGCTGATCGTGGTGATTGTCATCGGTCTGCTGTATGCGCTTCCCAACCTGTTTGGTGAGGATCCGGCTGTTCAGATCACTGGTGCG	[253,296]	2	-17.6761	N	not an INTERFACE-informed target, rather first viable top-ranked target
Tpke70	AAAGCCATAAAAACCATGAGGTTATTATGGCCGATTTGAGGAGGGAAAGAGTAAGAGCAGTTTGTTAAATGTACAACGACGATTCTCCCACCGGGCGCGTTTTAAAGCGACGGTGGATCCAGAGGTACTGCTCCGGTGCGCGCATGATCTCTTTCTCGATAATCTTGTTCATATAGGCAGCGGCTTGATTTTCATCTGTCGGGTAGCCTTCCATCTCTGGGGTGATGAACAAACGATATCCGCTGTAATCCGCTTTTCTTACCATCGTTACGGTCAACATGGCTGCGCCAGAGAGACGGGAGAGAACATAGGTGCCATTGGTTGTGGCGACATTTTCCACCGCAAAGAACGGCGCGAAGGAGCTGCCTTTACGACCATAATCCTGATCGGGAGCAAACC…	see column to left	[61,76];[369,382]	[17,82]	BW25113_RS01040	dkgB[25-diketo-D-gluconic acid reductase B]	dkgB	GCAGGGGGTCGCGGGTTCGAGTCCCGTCCGTTCCGCCACTTATTAAGAAGCCTCGAGTTAACGCTCGAGGTTTTTTTTCGTCTGTATATCTATTATTGCCAGAATCGCAAAAATCCTCTGCATTTTACGCTCTTTTTCCTCAACAGTCTGAAGCCCATAATCACCTCAGTTAACGAAAATAGCATTAAAAGAGGCATATTATGGCTATCCCTGCATTTGGTTTAGGTACTTTCCGTCTGAAAGACGACGTTGTTATTTCATCTGTGATAACGGCGCTTGAACTTGGTTATCGCGCAATT	TCGTCTGTATATCTATTATTGCCAGAATCGCAAAAATCCTCTGCATTTTACGCTCTTTTTCCTCAACAGTCTGAAGCCCATAATCACCTCAGTTAACGAAAATAGCATTAAAAGAGGCATATTATGGCTATCCCTGCATTTGGTTTAGGTACTTTCCGTCTGAAAGACGACGTTGTTATTTCATCTGTGATAACGGCGCTTGAACTTGGTTATCGCGCAATTGATACCGCACAAATCTATGATAAC	[78,168]	6	-28.1413	N
	AAAGCCATAAAAACCATGAGGTTATTATGGCCGATTTGAGGAGGGAAAGAGTAAGAGCAGTTTGTTAAATGTACAACGACGATTCTCCCACCGGGCGCGTTTTAAAGCGACGGTGGATCCAGAGGTACTGCTCCGGTGCGCGCATGATCTCTTTCTCGATAATCTTGTTCATATAGGCAGCGGCTTGATTTTCATCTGTCGGGTAGCCTTCCATCTCTGGGGTGATGAACAAACGATATCCGCTGTAATCCGCTTTTCTTACCATCGTTACGGTCAACATGGCTGCGCCAGAGAGACGGGAGAGAACATAGGTGCCATTGGTTGTGGCGACATTTTCCACCGCAAAGAACGGCGCGAAGGAGCTGCCTTTACGACCATAATCCTGATCGGGAGCAAACC…		[61,76];[369,382]	[29,178]	BW25113_RS07055	ATP-dependent RNA helicase	dbpA	ACGACACTTATTTATTTGCAAATTCCTGTCCCTGAACCGATTCCTGGCGATCCTGTTCCAGTGCCCGATCCGATCCCTCGCCCGCAACCCATGCCTGACCCACCACCCGATGAAGAACCGATTAAATTGTCGCATCGTGAGCGTAGATCTGCGAGGATACGCGCCTGCTAACTTTGCGTCGATGACCACGAGAATAGATTGTGACCGCTTTTTCTACCCTGAATGTTTTGCCTCCCGCCCAACTCACGAACCTTAATGAGTTGGGTTATTTAACCATGACGCCGGTGCAGGCCGCCGCG	CGCCCGCAACCCATGCCTGACCCACCACCCGATGAAGAACCGATTAAATTGTCGCATCGTGAGCGTAGATCTGCGAGGATACGCGCCTGCTAACTTTGCGTCGATGACCACGAGAATAGATTGTGACCGCTTTTTCTACCCTGAATGTTTTGCCTCCCGCCCAACTCACGAACCTTAATGAGTTGGGTTATTTAACCATGACGCCGGTGCAGGCCGCCGCGCTTCCGGCGATCCTTGCCGGAAAAGATGTT	[93 ,232]	13	-26.396	N
	AAAGCCATAAAAACCATGAGGTTATTATGGCCGATTTGAGGAGGGAAAGAGTAAGAGCAGTTTGTTAAATGTACAACGACGATTCTCCCACCGGGCGCGTTTTAAAGCGACGGTGGATCCAGAGGTACTGCTCCGGTGCGCGCATGATCTCTTTCTCGATAATCTTGTTCATATAGGCAGCGGCTTGATTTTCATCTGTCGGGTAGCCTTCCATCTCTGGGGTGATGAACAAACGATATCCGCTGTAATCCGCTTTTCTTACCATCGTTACGGTCAACATGGCTGCGCCAGAGAGACGGGAGAGAACATAGGTGCCATTGGTTGTGGCGACATTTTCCACCGCAAAGAACGGCGCGAAGGAGCTGCCTTTACGACCATAATCCTGATCGGGAGCAAACC…		[61,76];[369,382]	[135,282]	BW25113_RS16260	tagatose-6-phosphate ketose isomerase	agaS	CATCCAGCAATCCCTTTTGCTTCCTTTATCTTTTCTTTCAACGATCACAAATTTCGTTTTATTTCTTTTTTCTCCATTGAACTTTCAGTTTCTTTTCTATAGATTTTAATCAACGAAAGACATCACCAAGTGAAATGAAACGAAAGGCAAGTGAAAGCGACAACGCCCGACGTCAAGTTCATCAGACTAAGGATTGAGTTATGCCAGAAAATTACACCCCTGCTGCCGCCGCAACCGGTACATGGACTGAAGAAGAGATCCGCCATCAGCCTCGCGCATGGATCCGTTCACTCACCAACA	CATCCAGCAATCCCTTTTGCTTCCTTTATCTTTTCTTTCAACGATCACAAATTTCGTTTTATTTCTTTTTTCTCCATTGAACTTTCAGTTTCTTTTCTATAGATTTTAATCAACGAAAGACATCACCAAGTGAAATGAAACGAAAGGCAAGTGAAAGCGACAACGCCCGACGTCAAGTTCATCAGACTAAGGATTGAGTTATGCCAGAAAATTACACCCCTGCTGCCGCCGCAACCGGTACATGGACTGAAGAAGAGATCCGCCATCAGCCTCGCGCATGGATCCGTTCACTCACCAACA	[126,267]	3	-29.0343	Y (weak)
	AAAGCCATAAAAACCATGAGGTTATTATGGCCGATTTGAGGAGGGAAAGAGTAAGAGCAGTTTGTTAAATGTACAACGACGATTCTCCCACCGGGCGCGTTTTAAAGCGACGGTGGATCCAGAGGTACTGCTCCGGTGCGCGCATGATCTCTTTCTCGATAATCTTGTTCATATAGGCAGCGGCTTGATTTTCATCTGTCGGGTAGCCTTCCATCTCTGGGGTGATGAACAAACGATATCCGCTGTAATCCGCTTTTCTTACCATCGTTACGGTCAACATGGCTGCGCCAGAGAGACGGGAGAGAACATAGGTGCCATTGGTTGTGGCGACATTTTCCACCGCAAAGAACGGCGCGAAGGAGCTGCCTTTACGACCATAATCCTGATCGGGAGCAAACC…		[61,76];[369,382]	[365,436]	BW25113_RS06015	5-methylcytosine-specific restriction enzyme A	mcrA	AATTGCAGCAGGAACTCCTCGCCAGAAGGTGGCGATTATCTATGATGTTGGTGTGTCAACTTTGTATAAGAGGTTTCCTGCAGGGGATAAATAAAGTTAAAGACACTTTGTGTACAAAAGAAAGTAAAACAACAGCAACTTGTTGCAATTTTATCAATAAAAGTAGTATTGTCGTGAAAAATTGATTAAAGATTAATATTATGCATGTTTTTGATAATAATGGAATTGAACTGAAAGCTGAGTGTTCGATAGGTGAAGAGGATGGTGTTTATGGTCTAATCCTTGAGTCGTGGGGGCCGG	ATGCATGTTTTTGATAATAATGGAATTGAACTGAAAGCTGAGTGTTCGATAGGTGAAGAGGATGGTGTTTATGGTCTAATCCTTGAGTCGTGGGGGCCGGGTGACAGAAACAAAGATTACAATATCGCTCTTGATTATATCATTGAACGGTTGGTTGATTCTGGTGTATCCCAAGTCGTAGTATATCTGGCGTCATCATCAGTCAGAAAACATATGCATTCTTTGGATGAAAGAAAAATCCATCCTGGTGA	[222,297]	7	-27.2112	Y
	AAAGCCATAAAAACCATGAGGTTATTATGGCCGATTTGAGGAGGGAAAGAGTAAGAGCAGTTTGTTAAATGTACAACGACGATTCTCCCACCGGGCGCGTTTTAAAGCGACGGTGGATCCAGAGGTACTGCTCCGGTGCGCGCATGATCTCTTTCTCGATAATCTTGTTCATATAGGCAGCGGCTTGATTTTCATCTGTCGGGTAGCCTTCCATCTCTGGGGTGATGAACAAACGATATCCGCTGTAATCCGCTTTTCTTACCATCGTTACGGTCAACATGGCTGCGCCAGAGAGACGGGAGAGAACATAGGTGCCATTGGTTGTGGCGACATTTTCCACCGCAAAGAACGGCGCGAAGGAGCTGCCTTTACGACCATAATCCTGATCGGGAGCAAACC…		[61,76];[369,382]	[30,68]	BW25113_RS02330	nitrogen regulatory protein P-II 2	glnK	AGGAATCATTGAGCGCCTGAATAGCGCAATATTTCATCGTTGGTGCAAAAATGTAACGCACTGTGCACTGTCATAGTGCGTTTTCATTTTCAAACTTCTTAACTTCCTGCTCTCTTTCTCGTTTTTCATTTCTGGCACACCGCTTGCAATACCTTCTTCGTGTAGCAGAACCATTACCGAATTCTGACCGGAGGGGATCTATGAAGCTGGTGACCGTGATAATCAAACCATTCAAGCTGGAAGACGTTCGTGAAGCGTTATCTTCCATTGGTATTCAGGGCCTGACCGTCACCGAAGTGA	ATAGCGCAATATTTCATCGTTGGTGCAAAAATGTAACGCACTGTGCACTGTCATAGTGCGTTTTCATTTTCAAACTTCTTAACTTCCTGCTCTCTTTCTCGTTTTTCATTTCTGGCACACCGCTTGCAATACCTTCTTCGTGTAGCAGAACCATTACCGAATTCTGACCGGAGGGGATCTATGAAGCTGGTGACCGTGATA	[99,136]	29	-24.4221	Y
	AAAGCCATAAAAACCATGAGGTTATTATGGCCGATTTGAGGAGGGAAAGAGTAAGAGCAGTTTGTTAAATGTACAACGACGATTCTCCCACCGGGCGCGTTTTAAAGCGACGGTGGATCCAGAGGTACTGCTCCGGTGCGCGCATGATCTCTTTCTCGATAATCTTGTTCATATAGGCAGCGGCTTGATTTTCATCTGTCGGGTAGCCTTCCATCTCTGGGGTGATGAACAAACGATATCCGCTGTAATCCGCTTTTCTTACCATCGTTACGGTCAACATGGCTGCGCCAGAGAGACGGGAGAGAACATAGGTGCCATTGGTTGTGGCGACATTTTCCACCGCAAAGAACGGCGCGAAGGAGCTGCCTTTACGACCATAATCCTGATCGGGAGCAAACC…		[61,76];[369,382]	[281,428]	BW25113_RS16770	outer membrane-stress sensor serine endopeptidase DegS	degS	GATCGGGTGAACTCGATTGCTGAAATGCGTAAAGTGCTGGCGGCAAAACCGGCCATCATCGCCCTGCAAATTGTACGCGGCAATGAAAGCATCTATCTGCTGATGCGTTAATGTCGTAAACCGGGCATCAGGCTTACGTGTGATGTCCGGTTAACTCGTGGTATGCTGCTGCCGTTCCCTTTTTTAATGACGCCTCCATCATGTTTGTGAAGCTCTTACGTTCCGTTGCGATTGGATTAATTGTCGGCGCTATTCTGCTGGTTGCCATGCCTTCGCTGCGCAGCCTTAACCCGCTTTCCA	TGTCGTAAACCGGGCATCAGGCTTACGTGTGATGTCCGGTTAACTCGTGGTATGCTGCTGCCGTTCCCTTTTTTAATGACGCCTCCATCATGTTTGTGAAGCTCTTACGTTCCGTTGCGATTGGATTAATTGTCGGCGCTATTCTGCTGGTTGCCATGCCTTCGCTGCGCAGCCTTAACCCGCTTTCCACTCCGCAATTTGACAGTACCGATGAGACGCCTGCCAGCTATAATCTGGCGGTTCGCCGCGCCGCGCCAGCGGTGGTTAACGTTTACAACCGT	[148,285]	14	-25.813	N
	AAAGCCATAAAAACCATGAGGTTATTATGGCCGATTTGAGGAGGGAAAGAGTAAGAGCAGTTTGTTAAATGTACAACGACGATTCTCCCACCGGGCGCGTTTTAAAGCGACGGTGGATCCAGAGGTACTGCTCCGGTGCGCGCATGATCTCTTTCTCGATAATCTTGTTCATATAGGCAGCGGCTTGATTTTCATCTGTCGGGTAGCCTTCCATCTCTGGGGTGATGAACAAACGATATCCGCTGTAATCCGCTTTTCTTACCATCGTTACGGTCAACATGGCTGCGCCAGAGAGACGGGAGAGAACATAGGTGCCATTGGTTGTGGCGACATTTTCCACCGCAAAGAACGGCGCGAAGGAGCTGCCTTTACGACCATAATCCTGATCGGGAGCAAACC…		[61,76];[369,382]	[29,112]	BW25113_RS22695	phosphoglycerol transferase I	mdoB	CCTTTTCCCTGCTCCTGGACGGTTTTACCCCTGTTACACGGGAAGTGACCGTAATCAAAAAAGTCTGTTTATAAACTAATTCCTAACAACATCGCATTTTTTTGACACTAGAATTGCAGCAATATGGCGACGCCATTACATTGTGCTTCTCAAAAAGCTTAAACGTTGGCTAAACGGCCCGGTTTAGTGAGGATCGCCCGTTGTCAGAACTACTCTCTTTCGCCCTTTTTCTCGCCTCTGTGCTGATTTACGCATGGAAAGCGGGACGTAACACCTGGTGGTTTGCAGCCACGTTAACGG	CTTCTCAAAAAGCTTAAACGTTGGCTAAACGGCCCGGTTTAGTGAGGATCGCCCGTTGTCAGAACTACTCTCTTTCGCCCTTTTTCTCGCCTCTGTGCTGATTTACGCATGGAAAGCGGGACGTAACACCTGGTGGTTTGCAGCCACGTTAACGGTGCTGGGGCTATTTGTCGTTTTAAAT	[164,236]	12	-26.396	N
	AAAGCCATAAAAACCATGAGGTTATTATGGCCGATTTGAGGAGGGAAAGAGTAAGAGCAGTTTGTTAAATGTACAACGACGATTCTCCCACCGGGCGCGTTTTAAAGCGACGGTGGATCCAGAGGTACTGCTCCGGTGCGCGCATGATCTCTTTCTCGATAATCTTGTTCATATAGGCAGCGGCTTGATTTTCATCTGTCGGGTAGCCTTCCATCTCTGGGGTGATGAACAAACGATATCCGCTGTAATCCGCTTTTCTTACCATCGTTACGGTCAACATGGCTGCGCCAGAGAGACGGGAGAGAACATAGGTGCCATTGGTTGTGGCGACATTTTCCACCGCAAAGAACGGCGCGAAGGAGCTGCCTTTACGACCATAATCCTGATCGGGAGCAAACC…		[61,76];[369,382]	[29,65]	BW25113_RS05170	periplasmic protein TorT	torT	CTTTTTCCACCTGGCTGATAAAGCGCAGGTTGTACCATCCCACCAGGGTACTGGTCAGGGTTAACAGCGCCATCAGGGCAAAGCCCATCCAGAGTCTTCGGGTCAGGGTTAAATTCACGGTCGGTGCACTTTAGGTGAAAAAGGTTGAGTCGCAAAGCGGAATGCATCTAGCATAAAGCCTTATTATTGATGAGGCTATCATGCGCGTACTGCTATTTTTACTTCTTTCCCTTTTCATGTTGCCGGCATTTTCGGCTGATAACCTGTTGCGCTGGCATGATGCGCAGCATTTCACGGTG	CTTTTTCCACCTGGCTGATAAAGCGCAGGTTGTACCATCCCACCAGGGTACTGGTCAGGGTTAACAGCGCCATCAGGGCAAAGCCCATCCAGAGTCTTCGGGTCAGGGTTAAATTCACGGTCGGTGCACTTTAGGTGAAAAAGGTTGAGTCGCAAAGCGGAATGCATCTAGCATAAAGCCTTATTATTGATGAGGCTATCATGCGCGTACTGCTATTTTTACTTCTTTCCCTTTTCATGTTGCCGGCATTTTCGGCTGATAACCTGTTGCGCTGGCATGATGCGCAGCATTTCACGGTG	[205,244]	19	-25.2218	Y
Tpke11	TCGCCCTATAAACGGGTAATTATACTGACACGGGCGAAGGGGAATTTCCTCTCCGCCCGTGCATTCATCTAGGGGCAATTTAAAAAAGA	TCGCCCTATAAACGGGTAATTATACTGACACGGGCGAAGGGGAATTTCCTCTCCGCCCGTGCATTCATCTAGGGGCAATTTAAAAAAGATGGCTAAGCAAGATTATTACGAGATTTTAGGCGTTTCCAAAACAGCGGAAGAGCGTGAAATCAGAAAGGCCTACAAACGCCTGGCCATGAAATACCACCCGGACCGTAACCAGGGTGACAAAGAGGCCGAGGCGAAATTTAAAGAGATCAAGGAAGCTTATGAAGTTCTGACCGACTCGCAAAAACGTGCGGCATACGATCAGTATGGTCATGCTGCGTTTGAGCAAGGTGGCATGGGCGGCGGCGGTTTTGGCGGCGGCGCAGACTTCAGCGATATTTTTG	[10,24];[80,89]	[71,88]	BW25113_RS04345	soluble aldose sugar dehydrogenase YliI	yliI	GTCAACGCCGATAAGCTTGAAAATTGTCTGATGAGCTTAACGCTGAGTATCCAGAGCCTGCAGAAGCACGCCATGCTTGAGAAGGCCTGAAAACTAAGGGGGAGAAAGCGTCTCCCCCTTCATGTTTAAGTTTTTGTAAAAATGAATTTGTTATCTCCTCCACTGACTACGCTTTAAGCCAGAGTCAATCCGGAGGCGTTATGCATCGACAATCCTTTTTCCTTGTGCCCCTTATTTGTCTTTCTTCCGCTCTCTGGGCGGCTCCTGCAACGGTAAATGTCGAAGTACTGCAAGACAAAC	ATGCATCGACAATCCTTTTTCCTTGTGCCCCTTATTTGTCTTTCTTCCGCTCTCTGGGCGGCTCCTGCAACGGTAAATGTCGAAGTACTGCAAGACAAACT	[215,232]	6	-13.6987	unclear	Top-ranked & INTERFACE-informed
	TCGCCCTATAAACGGGTAATTATACTGACACGGGCGAAGGGGAATTTCCTCTCCGCCCGTGCATTCATCTAGGGGCAATTTAAAAAAGA		[10,24];[80,89]	[72,84]	BW25113_RS18115	oligopeptidase A	prlC	GTAAAGGTGTTCCGGTAAGTAAAAATCGGCCCGTATTCGGGGCGCACAAAAGCGTATCAGGACAGTATACCGAAAAGAGGCCGCCGCCGCGAAAGCGTAACGTTTCTCATTGAAATTCACTACACTTAACCCCATGCTACACACATTATGTAAAGCGCCTGTTGAGCGCTTCCTTAACCTCTTTAACCAGGACTGCGCGAATGACGAATCCGTTACTGACTCCCTTTGAATTGCCTCCGTTTTCTAAAATTCTCCCGGAACATGTCGTTCCAGCCGTGACTAAGGCATTGAACGACTGCC	ATGACGAATCCGTTACTGACTCCCTTTGAATTGCCTCCGTTTTCTAAAATTCTCCCGGAACATGTCGTTCCAGCCGTGACTAAGGCATTGAACGACTGCCG	[225,237]	19	-12.1771	Y	top 4 targets with 2/4 corresponding to each likely functional region (importantly, no overlap to 4 top-ranked predictions)
	TCGCCCTATAAACGGGTAATTATACTGACACGGGCGAAGGGGAATTTCCTCTCCGCCCGTGCATTCATCTAGGGGCAATTTAAAAAAGA		[10,24];[80,89]	[12,27]	BW25113_RS10005	CDP-diacylglycerol--glycerol-3-phosphate 3-phosphatidyltransferase	pgsa	GTCGGGCCAAAACGTCGGCAAATGTTGTTGAAATATATGGGCGGTTTGCAAGGTTTACGTAACGCCAGCGTCGAGGAAATTGCAAAAGTGCCGGGTATTTCGCAAGGTCTGGCAGAAAAGATCTTCTGGTCGTTGAAACATTGATGTCTCTGTAGCAACATAGGGGTAATCTTACTGACAACAGATAGTTACCCGTCATTATGCAATTTAATATCCCTACGTTGCTTACACTGTTCCGTGTCATCCTTATCCCATTCTTTGTATTGGTCTTTTATCTGCCTGTCACCTGGTCGCCGTTT	TGTCTCTGTAGCAACATAGGGGTAATCTTACTGACAACAGATAGTTACCCGTCATTATGCAATTTAATATCCCTACGTTGCTTACACTGTTCCGTGTCATCCTTATCCCATTCTTTGTATTGGTCTTTTATCTGCCTGTCACCTGGTCGCCGTTTGCCGCCGCGCTCATTT	[182,196]	30	-11.5645	Y
	TCGCCCTATAAACGGGTAATTATACTGACACGGGCGAAGGGGAATTTCCTCTCCGCCCGTGCATTCATCTAGGGGCAATTTAAAAAAGA		[10,24];[80,89]	[1,26]	BW25113_RS11090	sensor histidine kinase	yehU	GTCCCGGTTTAACTTTAGACGCAGTTTTGCGAACCAGGTAGTTTTGCCCGTTTTTTGTGCATCTATAGGGTGATTTTATTTTTGCCAGGCGATTTTGAGTGATCGTACTCACGAATTCTCATTTTTCTGCAAGAGTTCAAAGAAAGTTAAACGCAGGCAATGTATGTTACGCGTTTTAAAGGGAAGTGTGGTTTGCGGGTATGTACGATTTTAATCTGGTGTTGCTGCTGCTTCAGCAGATGTGCGTTTTTTTAGTCATTGCATGGTTAATGAGTAAAACGCCATTATTCATACCGTTA	GTCCCGGTTTAACTTTAGACGCAGTTTTGCGAACCAGGTAGTTTTGCCCGTTTTTTGTGCATCTATAGGGTGATTTTATTTTTGCCAGGCGATTTTGAGTGATCGTACTCACGAATTCTCATTTTTCTGCAAGAGTTCAAAGAAAGTTAAACGCAGGCAATGTATGTTACGCGTTTTAAAGGGAAGTGTGGTTTGCGGGTATGTACGATTTTAATCTGGTGTTGCTGCTGCTTCAGCAGATGTGCGTTTTTTTAGTCATTGCATGGTTAATGAGTAAAACGCCATTATTCATACCGTTA	[37 , 73]	42	-11.1422	Y
	TCGCCCTATAAACGGGTAATTATACTGACACGGGCGAAGGGGAATTTCCTCTCCGCCCGTGCATTCATCTAGGGGCAATTTAAAAAAGA		[10,24];[80,89]	[14,31]	BW25113_RS09710	glucose-6-phosphate 1-dehydrogenase	zwf	TCAGTGTCAGATTTTTACCCAATGGAAAACGATGATTTTTTTATCAGTTTTGCCGCACTTTGCGCGCTTTTCCCGTAATCGCACGGGTGGATAAGCGTTTACAGTTTTCGCAAGCTCGTAAAAGCAGTACAGTGCACCGTAAGAAAATTACAAGTATACCCTGGCTTAAGTACCGGGTTAGTTAACTTAAGGAGAATGACATGGCGGTAACGCAAACAGCCCAGGCCTGTGACCTGGTCATTTTCGGCGCGAAAGGCGACCTTGCGCGTCGTAAATTGCTGCCTTCCCTGTATCAACTGG	GCCTGTGTGCCGTGTTAATGACAAAAGCAGATAAAAAAGTTGTTATTTTTTTTCATAACATGATCAGTGTCAGATTTTTACCCAATGGAAAACGATGATTTTTTTATCAGTTTTGCCGCACTTTGCGCGCTTTTCCCGTAATCGCACGGGTGGATAAGCGTTTACAGTTTTCGCAAGCTCGTAAAAGCAGTACAGTGCACCGTAAGAAAATTACAAGTATACCCTGGCTTAAGTACCGGGTTAGTTAACTTAAGGAGAATGACATGGCGGTAACGCAAACAGCCCAGGCCTGTGACCTGGT	[4,20]	45	-11.0939	N
	TCGCCCTATAAACGGGTAATTATACTGACACGGGCGAAGGGGAATTTCCTCTCCGCCCGTGCATTCATCTAGGGGCAATTTAAAAAAGA		[10,24];[80,89]	[63,76]	BW25113_RS02175	1-deoxy-D-xylulose-5-phosphate synthase	dxs	ACCAGCAACTTGGTAAAAGTACCTACCCTGCACTTCTGGGTCTTGAGCAAGCCCGGAAGAAAGCCCGGGATCTGATCGACGATGCCCGTCAGTCGCTGAAACAACTGGCTGAACAGTCACTCGATACCTCGGCACTGGAAGCGCTAGCGGACTACATCATCCAGCGTAATAAATAAACAATAAGTATTAATAGGCCCCTGATGAGTTTTGATATTGCCAAATACCCGACCCTGGCACTGGTCGACTCCACCCAGGAGTTACGACTGTTGCCGAAAGAGAGTTTACCGAAACTCTGCGACG	ACAATAAGTATTAATAGGCCCCTGATGAGTTTTGATATTGCCAAATACCCGACCCTGGCACTGGTCGACTCCACCCAGGAG	[194,206]	9	-13.2632	unclear	3/4 viable top-ranked targets (do not correspond to INTERFACE-informed regions)
	TCGCCCTATAAACGGGTAATTATACTGACACGGGCGAAGGGGAATTTCCTCTCCGCCCGTGCATTCATCTAGGGGCAATTTAAAAAAGA		[10,24];[80,89]	[70,80]	BW25113_RS08760	4Fe-4S ferredoxin	ydhY	TGTTAAGGGCTCAGAATAATCACATTATTTTTTCTCCTAACCATAAAGGATTAGTTTATCGGCGTTAATCTTTTCTCATACACTATCGGGTTAGGGAAAATATCTGGTGTTGGGGACAGAGTCAGCAGCGTATTAGTTGAATGCTTAATATCAGGCTGCTGAATTGTCAGCACTGTGTTTGCGAAGAGGATGCGAAATAAATGAACCCGGTTGATCGTCCACTATTAGATATTGGCTTAACGCGATTAGAATTCTTGCGTATATCAGGAAAAGGCCTTGCTGGTCTAACAATTGCCCCTG	GTTGAATGCTTAATATCAGGCTGCTGAATTGTCAGCACTGTGTTTGCGAAGAGGATGCGAAATAAATGAACCCGGTTGATCGTCCACTATTAGATATTGGCTTAACGCGATTAGAATTCTTGCGTATATCAGGAAAAGGCCTTGCTGGTCTAACAATTGCCCCTGCGTTACTGTCACTTTTGGGTTGCAAACAGG	[290,300]	13	-12.9188	Y
	TCGCCCTATAAACGGGTAATTATACTGACACGGGCGAAGGGGAATTTCCTCTCCGCCCGTGCATTCATCTAGGGGCAATTTAAAAAAGA		[10,24];[80,89]	[65 ,77]	BW25113_RS21890	2'3'-cyclic-nucleotide 2'-phosphodiesterase/3'-nucleotidase	cpdB	TGATCTAACATTTCTCCACCTCGTCTCTGTGAGCGGTGTTAACTTATTGTTTTACTTATACCCTATCGTTAATGAATGCGCCAACTGTGATAGTGTCATCATTTTCAAAGCGTAAAATTGTGGCATTCTTCACTGTTCTATAAGTAAGACGTTTATTCTCCCTTTTCTTTCGTATTCCCGATGATAAAAGGATGTCCCTGATGATTAAGTTTAGCGCAACGCTCCTGGCCACGCTGATTGCCGCCAGTGTGAATGCAGCGACGGTCGATCTGCGTATCATGGAAACCACTGATCTGCATA	TGATCTAACATTTCTCCACCTCGTCTCTGTGAGCGGTGTTAACTTATTGTTTTACTTATACCCTATCGTTAATGAATGCGCCAACTGTGATAGTGTCATCATTTTCAAAGCGTAAAATTGTGGCATTCTTCACTGTTCTATAAGTAAGACGTTTATTCTCCCTTTTCTTTCGTATTCCCGATGATAAAAGGATGTCCCTGATGATTAAGTTTAGCGCAACGCTCCTGGCCACGCTGATTGCCGCCAGTGTGAATGCAGCGACGGTCGATCTGCGTATCATGGAAACCACTGATCTGCATA	[193,204]	14	-12.6775	unclear (weak?)

## Sheet: CyaR, GcvB, GlmY
sRNA Input for IntaRNA	sRNA seq for IntaRNA input (predicted interacting NT in red)	Full sRNA Sequence to Use in Assays	Truncated sRNA Sequence to Use in Binding Assays	Likely Regulatory Region	Predicted sRNA Binding Interval	target gene #	Predicted target mRNA name [coded protein]	gene	mRNA seq (-200 to +100) from NZ_CP009273-- IntaRNA input	mRNA seq to use in assay based on transcript expression data	Predicted mRNA Binding Interval (1-300)	IntaRNA Hit #	Energy (kcal/mol)	Confirmed Binding?	Binding Decreased with Truncated sRNA?	Notes
cyar-access-term-reg	ATCTCCCTTACACGG	GCTGAAAAACATAACCCATAAAATGCTAGCTGTACCAGGAACCACCTCCTTAGCCTGTGTAATCTCCCTTACACGGGCTTATTTTTT	GCTGAAAAACATAACCCATAAAATGCTAGCTGTACCAGGAACCACCTCCTT	CyaR-13	[2,15]	BW25113_RS20170	D-aminoacyl-tRNA deacylase (EC 3.1.1.96) (D-tyrosyl-tRNA(Tyr) deacylase)	dtd	GGAAAGAAAGGTTTCGCGCTTTATATCACCATGTTCCCGTCATATCAGCTCATTTATGGTGTGCTGGCGGTGATCCCCATTCTCTTTGTTTGGGTCTACTGGACATGGTGTATCGTCTTGCTTGGCGCGGAAATTACTGTCACTCTCGGGGAATACCGCAAACTAAAACAAGCAGCTGAACAAGAAGAAGACGACGAACCATGATTGCATTAATTCAACGCGTAACCCGTGCCAGCGTCACCGTGGAGGGAGAAGTGACGGGCGAAATTGGCGCGGGACTTTTGGTGTTATTGGGTGTCG	ATGATTGCATTAATTCAACGCGTAACCCGTGCCAGCGTCACCGTGGAGGGAGAAGTGACGGGCGAAATTGGCGCGGGACTTTTGGTGTTATTGGGTGTCGA	[241,253]	1	-16.1635	N/A	N/A	unable to transcribe
cyar-access-term-reg	ATCTCCCTTACACGG	GCTGAAAAACATAACCCATAAAATGCTAGCTGTACCAGGAACCACCTCCTTAGCCTGTGTAATCTCCCTTACACGGGCTTATTTTTT	GCTGAAAAACATAACCCATAAAATGCTAGCTGTACCAGGAACCACCTCCTT	CyaR-13	[2,11]	BW25113_RS04905	Cell division protein ZapC (FtsZ-associated protein C) (Z-ring-associated protein C)	zapC	ATTAAAGAAATCGTTACCCATATCTAATTATTTCTTCGAATTCCTCTTTATAAGATAATCAGGGCTTTATTTTCAGCCCTGGTTGTTTTATATTCATCGCTGTTGCTTATTTAGACATTTTGTACTTTTATTGTTGAGGTTATTAAGCGAAGCGACAATGGATTGTGTTGCTGCGGTTTTATAGGGTAGGGGAGAGGCAGATGCGAATTAAACCAGACGATAACTGGCGTTGGTATTACGATGAAGAGCACGATCGAATGATGCTCGATTTAGCCAATGGTATGCTATTTCGCTCACGTT	TTGTTGAGGTTATTAAGCGAAGCGACAATGGATTGTGTTGCTGCGGTTTTATAGGGTAGGGGAGAGGCAGATGCGAATTAAACCAGACGATAACTGGCGTTGGTATTACGATGAAGAGCACGATCGAATGATGCTCGATTTAGCCAATGGTATGCTATTTCGCTCACGTTTTGCGCGCAAGATGTTGACTC	[186,195]	2	-15.1219	Y	N
cyar-access-term-reg	ATCTCCCTTACACGG	GCTGAAAAACATAACCCATAAAATGCTAGCTGTACCAGGAACCACCTCCTTAGCCTGTGTAATCTCCCTTACACGGGCTTATTTTTT	GCTGAAAAACATAACCCATAAAATGCTAGCTGTACCAGGAACCACCTCCTT	CyaR-13	[3,15]	BW25113_RS20160	Alpha-D-glucose 1-phosphate phosphatase YihX (Alpha-D-glucose-1-P phosphatase) (EC 3.1.3.10) (Alpha-D-glucose-1-phosphatase) (Haloacid dehalogenase-like phosphatase 4) (HAD4)	yihX	CAGGTCACTGCGCTCTTTACCGACGAGCTGCCGCCCGCTGCGCTAAAATCACGCTTACAAGACAGCCAAATTGAAATCATTCTTCCCCAGGAAGACGCGTAGATTTTTGTGACCGTTAACCTGGCTTCATACCTTGCCACATAGCCAAACCCATCCTTTCCCGCTACAGTTAATTTCTTGTGGCGCGAAAGGAGGCAAAAATGCTCTATATCTTTGATTTAGGTAATGTGATTGTCGATATCGACTTTAACCGTGTGCTGGGAGCCTGGAGCGATTTAACGCGTATTCCGCTGGCATCGC	ATTTTTGTGACCGTTAACCTGGCTTCATACCTTGCCACATAGCCAAACCCATCCTTTCCCGCTACAGTTAATTTCTTGTGGCGCGAAAGGAGGCAAAAATGCTCTATATCTTTGATTTAGGTAATGTGATTGTCGATATCGACTTTAACCGTGTGCTGGGAGCCTGGAGCGATTTAACGCGTATTCCGCTGGCATCGCTTAAGAAGAGTTTTCATATGGGGGAGGCGTTTCATCAGCATGAGCGTGGGGAA	[251,264]	4	-14.4813	N	N/A
GcvB	ACTTCCTGAGCCGGAACGAAAAGTTTTATCGGAATGCGTGTTCTGGTGAACTTTTGGCTTACGGTTGTGATGTTGTGTTGTTGTGTTTGCAATTGGTCTGCGATTCAGACCATGGTAGCAAAGCTACCTTTTTTCACTTCCTGTACATTTACCCTGTCTGTCCATAGTGATTAATGTAGCACCGCCTAATTGCGGTGCTTTTTTT	see sequence to left	ACTTCCTGAGCCGGAACGAAAAGTTTTATCGGAATGCGTGTTCTGGTGAACTTTTGGCTTACGGTTGTGATGTTGTGTTGTTGTGTTTGCAATTGGTCTGCGATTCAGACCATGGTAGCAAAGCTACCTTTTTTCACTTCCTGTACATTTACCCTGTCTGTCCATAGTGATTAATGT	GcvB-21	[170,187]	BW25113_RS18225	HTH-type transcriptional regulator GadX	gadX	ATTATTTGCTTACTATTAATTTCCCTGTGTTCTTAAACACGTTTTTGTATTATAAATCCAGTCATCCTGCCCGTAGAACATCACACATTATCATCCTGTTCTCCCGCTTCGTTTAAATTTATTTATCAATCAATTTGACTTAAGAGGGCGGCGTGCTACATTAATAAACAGTAATATGTTTATGTAATATTAAGTCAACTATGCAATCACTACATGGGAATTGTCTAATTGCGTATGCAAGACATAAATATATTCTCACCATGGTTAATGGTGAATATCGCTATTTTAATGGCGGTGACC	CTTAAACACGTTTTTGTATTATAAATCCAGTCATCCTGCCCGTAGAACATCACACATTATCATCCTGTTCTCCCGCTTCGTTTAAATTTATTTATCAATCAATTTGACTTAAGAGGGCGGCGTGCTACATTAATAAACAGTAATATGTTTATGTAATATTAAGTCAACTATGCAATCACTACATGGGAATTGTCTAATTGC	[146,165]	39	-16.1092	Y	N
high-access-reg-GcvB-term	CCGCCTAATTGCGGTGCTTTTTTT	ACTTCCTGAGCCGGAACGAAAAGTTTTATCGGAATGCGTGTTCTGGTGAACTTTTGGCTTACGGTTGTGATGTTGTGTTGTTGTGTTTGCAATTGGTCTGCGATTCAGACCATGGTAGCAAAGCTACCTTTTTTCACTTCCTGTACATTTACCCTGTCTGTCCATAGTGATTAATGTAGCACCGCCTAATTGCGGTGCTTTTTTT	ACTTCCTGAGCCGGAACGAAAAGTTTTATCGGAATGCGTGTTCTGGTGAACTTTTGGCTTACGGTTGTGATGTTGTGTTGTTGTGTTTGCAATTGGTCTGCGATTCAGACCATGGTAGCAAAGCTACCTTTTTTCACTTCCTGTACATTTACCCTGTCTGTCCATAGTGATTAATGT	GcvB-21	[5,24]	BW25113_RS04245	Transcriptional regulator MntR (Manganese transport regulator)	mntR	CTTGAACTCATTCATAAGACCTCCTGACTTGCTAATCCCGTCGATCCTTGAGGGATGATTGCATTACATACAGATATAGCACAGGCTATATTATATAGCTATTGCTAAAACGTTAATTTTTTGTACCTTCGCAACTCTGGTTTACAATGTGCGCACGAAATGAGAACGCTATGTATGCGTCACCATAATGAGGAAGCACAATGAGTCGTCGCGCAGGTACGCCAACAGCAAAAAAAGTGACGCAGTTAGTGAACGTGGAAGAGCACGTTGAAGGGTTCCGCCAGGTCAGAGAGGCGCATC	ATGTATGCGTCACCATAATGAGGAAGCACAATGAGTCGTCGCGCAGGTACGCCAACAGCAAAAAAAGTGACGCAGTTAGTGAACGTGGAAGAGCACGTTGAAGGGTTCCGCCAGGTCAGAGAGGCGCATCGGCGCGAGCTTATTGATGATT	[230,249]	8	-12.8128	N/A	N/A	not tested
high-access-reg-GcvB-term	CCGCCTAATTGCGGTGCTTTTTTT	ACTTCCTGAGCCGGAACGAAAAGTTTTATCGGAATGCGTGTTCTGGTGAACTTTTGGCTTACGGTTGTGATGTTGTGTTGTTGTGTTTGCAATTGGTCTGCGATTCAGACCATGGTAGCAAAGCTACCTTTTTTCACTTCCTGTACATTTACCCTGTCTGTCCATAGTGATTAATGTAGCACCGCCTAATTGCGGTGCTTTTTTT	ACTTCCTGAGCCGGAACGAAAAGTTTTATCGGAATGCGTGTTCTGGTGAACTTTTGGCTTACGGTTGTGATGTTGTGTTGTTGTGTTTGCAATTGGTCTGCGATTCAGACCATGGTAGCAAAGCTACCTTTTTTCACTTCCTGTACATTTACCCTGTCTGTCCATAGTGATTAATGT	GcvB-21	[10,24]	BW25113_RS00005	thr operon leader peptide (thr operon attenuator)	thrL	AAGTATTTTTCAGCTTTTCATTCTGACTGCAACGGGCAATATGTCTCTGTGTGGATTAAAAAAAGAGTGTCTGATAGCAGCTTCTGAACTGGTTACCTGCCGTGAGTAAATTAAAATTTTATTGACTTAGGTCACTAAATACTTTAACCAATATAGGCATAGCGCACAGACAGATAAAAATTACAGAGTACACAACATCCATGAAACGCATTAGCACCACCATTACCACCACCATCACCATTACCACAGGTAACGGTGCGGGCTGACGCGTACAGGAAACACAGAAAAAAGCCCGCACCT	TAAATACTTTAACCAATATAGGCATAGCGCACAGACAGATAAAAATTACAGAGTACACAACATCCATGAAACGCATTAGCACCACCATTACCACCACCATCACCATTACCACAGGTAACGGTGCGGGCTGACGCGTACAGGAAACACAGAAAAAAGCCCGCACCTGACAGTGCGGGCTTTTTTTTTCGACCAAAGGTAACGAGGTAACAAC	[284,297]	10	-12.0713	Y	N
GlmY	AGTGGCTCATTCACCGACTTATGTCAGCCCCTTCGGGACGTGCTACATAAAATACGAATGACGCACAACAAGGTGCCTGCCGTCCAACTTCTGATATCAGCGTAGCTATATCAACCATCGGGCGAAACGTCGAGTTAGGCACCGCCTTATTCCATAACAAAGCCGGGTAATTCCCGGCTTTGTT	see sequence to left	AGTGGCTCATTCACCGACTTATGTCAGCCCCTTCGGGACGTGCTACATAAAATACGAATGACGCACAACAAGGTGCCTGCCGTCCAACTTCTGATATCAGCGTAGCTATATCAACCATCGGGCGAAACGTCGAGTTAGGCACCGCCTTATTCCAT	GlmY-17,18	[156,170]	BW25113_RS08490	Adenosine deaminase (EC 3.5.4.4) (Adenosine aminohydrolase)	add	AGGTCGTGGTTTTGTCCGTCTCAATGCCGGCTGCCCACGTTCGAAACTGGAAAAAGGTGTGGCTGGATTAATTAACGCCATCCGCGCTGTTCGTTAACCCCAATTGCGCAACGTAAAAAATCGTTGCGCAATCGTGGATTTTTACCCTGCTTTGTTTTTATAATGGTGCGCACTTTTATATCCAGAAAAAGAGTGCGACCATGATTGATACCACCCTGCCATTAACTGATATCCATCGCCACCTTGATGGCAACATTCGTCCCCAGACCATTCTTGAACTTGGCCGCCAGTATAATATCT	CCCCAATTGCGCAACGTAAAAAATCGTTGCGCAATCGTGGATTTTTACCCTGCTTTGTTTTTATAATGGTGCGCACTTTTATATCCAGAAAAAGAGTGCGACCATGATTGATACCACCCTGCCATTAACTGATATCCATCGCCACCTTGATGGCAACATTCGTCCCCAGACCATTCTTGAACTTGGCCGCCAGTATAATAT	[142,156]	8	-15.7598	Y	Y
GlmY	AGTGGCTCATTCACCGACTTATGTCAGCCCCTTCGGGACGTGCTACATAAAATACGAATGACGCACAACAAGGTGCCTGCCGTCCAACTTCTGATATCAGCGTAGCTATATCAACCATCGGGCGAAACGTCGAGTTAGGCACCGCCTTATTCCATAACAAAGCCGGGTAATTCCCGGCTTTGTT	see sequence to left	AGTGGCTCATTCACCGACTTATGTCAGCCCCTTCGGGACGTGCTACATAAAATACGAATGACGCACAACAAGGTGCCTGCCGTCCAACTTCTGATATCAGCGTAGCTATATCAACCATCGGGCGAAACGTCGAGTTAGGCACCGCCTTATTCCAT	GlmY-17,18	[152,174]	BW25113_RS14390	Probable electron transfer flavoprotein-quinone oxidoreductase YgcN (EC 1.5.5.-)	ygcN	AACCCAACCAGCGAGGTTTTAGCAAAATGGATTTGGGATCAGGTTAAACCCGTTGTGCCGCTGTTAAGTGCGGTGATGGTAAAAGAAACCTGCACCGCAGGTTGTATCTATCGCGGCGAATGATAAGAGTGTGTCGGCGGTCAATTTCCCTTAAGTAACGCTATGTTAGGGTGTTGTGTTCTGGATATCTGGGGCATGACATGGAAGACGACTGCGACATTATTATTATTGGTGCCGGTATTGCAGGCACCGCTTGCGCGTTACGCTGCGCGCGAGCGGGTTTATCCGTTTTGTTACTGG	ATGGAAGACGACTGCGACATTATTATTATTGGTGCCGGTATTGCAGGCACCGCTTGCGCGTTACGCTGCGCGCGAGCGGGTTTATCCGTTTTGTTACTGGAACGCGCTGAAATCCCCGGCAGCAAAAATCTTTCCGGCGGGCGGTTATATA	[278,300]	14	-14.3529	N	N/A
GlmY	AGTGGCTCATTCACCGACTTATGTCAGCCCCTTCGGGACGTGCTACATAAAATACGAATGACGCACAACAAGGTGCCTGCCGTCCAACTTCTGATATCAGCGTAGCTATATCAACCATCGGGCGAAACGTCGAGTTAGGCACCGCCTTATTCCATAACAAAGCCGGGTAATTCCCGGCTTTGTT	see sequence to left	AGTGGCTCATTCACCGACTTATGTCAGCCCCTTCGGGACGTGCTACATAAAATACGAATGACGCACAACAAGGTGCCTGCCGTCCAACTTCTGATATCAGCGTAGCTATATCAACCATCGGGCGAAACGTCGAGTTAGGCACCGCCTTATTCCAT	GlmY-17,18	[161,170]	BW25113_RS22030	Magnesium-transporting ATPase, P-type 1 (EC 3.6.3.2) (Mg(2+) transport ATPase, P-type 1)	mgtA	GGTTATATGGAACCTGATCCCACGCCTCTCCCTCGACGGAGATTAAAACTTTTCCGGTAAGCCCGTCTTTTCACGGCGTTACCGGATGCGTAAGGCCGTGACGTTTTAACGTCCCTGCTCAGCTTTATTACCTTCAGGTAAGGCTTCGCCACGCCTGAAGACATTTCTGTACTGTTTCAGACAGTGCGGAGGGACTCCTTATGTTTAAAGAAATTTTTACCCGGCTCATTCGCCATTTACCTTCCCGTCTGGTTCATCGTGATCCATTGCCTGGCGCGCAGCAGACAGTGAATACGGTGG	GCCCGTCTTTTCACGGCGTTACCGGATGCGTAAGGCCGTGACGTTTTAACGTCCCTGCTCAGCTTTATTACCTTCAGGTAAGGCTTCGCCACGCCTGAAGACATTTCTGTACTGTTTCAGACAGTGCGGAGGGACTCCTTATGTTTAAAGAAATTTTTACCCGGCTCATTCGCCATTTACCTTCCCGTCTGGTTCATCGTGATCCATTGCCTGGCGCGCAG	[217,226]	21	-14.1517	N	N/A
GlmY	AGTGGCTCATTCACCGACTTATGTCAGCCCCTTCGGGACGTGCTACATAAAATACGAATGACGCACAACAAGGTGCCTGCCGTCCAACTTCTGATATCAGCGTAGCTATATCAACCATCGGGCGAAACGTCGAGTTAGGCACCGCCTTATTCCATAACAAAGCCGGGTAATTCCCGGCTTTGTT	see sequence to left	AGTGGCTCATTCACCGACTTATGTCAGCCCCTTCGGGACGTGCTACATAAAATACGAATGACGCACAACAAGGTGCCTGCCGTCCAACTTCTGATATCAGCGTAGCTATATCAACCATCGGGCGAAACGTCGAGTTAGGCACCGCCTTATTCCAT	GlmY-17,18	[162,172]	BW25113_RS10930	D-tagatose-1,6-bisphosphate aldolase subunit GatZ	gatZ	AATCAACGTTGCAACGGAGCTGAAAAATGCCTTCTCGCAGGCGTTAAAAAATTACCTGACCGAGCACCCTGAAGCGACCGATCCCCGGGATTATTTGCAGTCGGCTAAATCCGCAATGCGCGATGTGGTGAGCAAAGTGATTGCCGATTGTGGCTGCGAGGGCAGGGCATAACGCACCTGCCATTTAACAAGGAAAAAACATGAAAACGTTAATTGCCCGGCATAAAGCTGGTGAACATATCGGCATATGTTCAGTCTGTTCTGCCCATCCGTTGGTTATCGAAGCGGCGCTGGCATTTG	CGCACCTGCCATTTAACAAGGAAAAAACATGAAAACGTTAATTGCCCGGCATAAAGCTGGTGAACATATCGGCATATGTTCAGTCTGTTCTGCCCATCCGTTGGTTATCGAAGCGGCGCTG	[212,222]	58	-13.0739	N	N/A
GlmY	AGTGGCTCATTCACCGACTTATGTCAGCCCCTTCGGGACGTGCTACATAAAATACGAATGACGCACAACAAGGTGCCTGCCGTCCAACTTCTGATATCAGCGTAGCTATATCAACCATCGGGCGAAACGTCGAGTTAGGCACCGCCTTATTCCATAACAAAGCCGGGTAATTCCCGGCTTTGTT	see sequence to left	AGTGGCTCATTCACCGACTTATGTCAGCCCCTTCGGGACGTGCTACATAAAATACGAATGACGCACAACAAGGTGCCTGCCGTCCAACTTCTGATATCAGCGTAGCTATATCAACCATCGGGCGAAACGTCGAGTTAGGCACCGCCTTATTCCAT	GlmY-17,18	[162,171]	BW25113_RS13990	Inner membrane protein YqaA	yqaA	CACCTGGGATTACGCCATTATTTTGACGCCGTCGTCGCTGCCGATCACGTCAAACACCATAAACCCGCGCCAGACACATTTTTGTTGTGCGCGCAGCGTATGGGCGTGCAACCGACGCAGTGTGTGGTCTTTGAAGATGCCGATTTCGGTATTCAGGCGGCCCGTGCAGCAGGCATGGACGCCGTGGATGTTCGCTTGCTGTGAGTGAAGCGTTATCGCTTTTCTCGTTGTTTGCCAGTAGTTTTCTCAGCGCTACACTATTACCCGGCAACTCCGAAGTCGTGCTGGTGGCAATGTTGC	GTGAAGCGTTATCGCTTTTCTCGTTGTTTGCCAGTAGTTTTCTCAGCGCTACACTATTACCCGGCAACTCCGAAGTCGTGCTGGTGGCAATGTTGCTTTCCGGGATCAGTCATCCCTGGGTT	[260,269]	92	-12.5759	N	N/A
high-access-reg-GlmY-term	GGTAATTCCCGGCTTTGTT	AGTGGCTCATTCACCGACTTATGTCAGCCCCTTCGGGACGTGCTACATAAAATACGAATGACGCACAACAAGGTGCCTGCCGTCCAACTTCTGATATCAGCGTAGCTATATCAACCATCGGGCGAAACGTCGAGTTAGGCACCGCCTTATTCCATAACAAAGCCGGGTAATTCCCGGCTTTGTT	AGTGGCTCATTCACCGACTTATGTCAGCCCCTTCGGGACGTGCTACATAAAATACGAATGACGCACAACAAGGTGCCTGCCGTCCAACTTCTGATATCAGCGTAGCTATATCAACCATCGGGCGAAACGTCGAGTTAGGCACCGCCTTATTCCAT	GlmY-17,19	[2 ,17]	BW25113_RS02605	HTH-type transcriptional repressor AllR (Negative regulator of allantoin and glyoxylate utilization operons)	allR	AACGTCTGGCATCACCCACTTTTCGCCTGGCAGCGCGTCACCGATTTTCTGACCATCGATCGCGGCGGCAGTGACAACTGTGATGTTGAAAGTATTCCTGAACAGGAACTCTGTTTTGCGTGACGCCTGCAACCGACTTGCATAAGATAAACTAATTGTTCATTGTTTATGCTCACTTGTAGGTCGGAGTTAACGTAGGTATGACGGAAGTTAGACGGCGCGGCAGGCCAGGACAGGCGGAGCCTGTGGCACAGAAGGGCGCACAGGCGTTAGAGCGGGGAATTGCGATTCTGCAATATT	ATGACGGAAGTTAGACGGCGCGGCAGGCCAGGACAGGCGGAGCCTGTGGCACAGAAGGGCGCACAGGCGTTAGAGCGGGGAATTGCGATTCTGCAATATTTGGAAAAAAGTGGGGGAAGTTCGTCGGTTAGCGATATTTCTCTCAATCTGG	[271,286]	1	-18.4313	N	N/A
high-access-reg-GlmY-term	GGTAATTCCCGGCTTTGTT	AGTGGCTCATTCACCGACTTATGTCAGCCCCTTCGGGACGTGCTACATAAAATACGAATGACGCACAACAAGGTGCCTGCCGTCCAACTTCTGATATCAGCGTAGCTATATCAACCATCGGGCGAAACGTCGAGTTAGGCACCGCCTTATTCCATAACAAAGCCGGGTAATTCCCGGCTTTGTT	AGTGGCTCATTCACCGACTTATGTCAGCCCCTTCGGGACGTGCTACATAAAATACGAATGACGCACAACAAGGTGCCTGCCGTCCAACTTCTGATATCAGCGTAGCTATATCAACCATCGGGCGAAACGTCGAGTTAGGCACCGCCTTATTCCAT	GlmY-17,18	[1,13]	BW25113_RS13270	Uncharacterized zinc-type alcohol dehydrogenase-like protein YphC (EC 1.-.-.-)	yphC	ACGCTAATCGGTAACGGTCTGGTGCTGCTCGGTATTAACTCCTTTTTCCAGCAGGTGGTACGCGGCGTCATCATCGTGGTGGCGGTGCTGGCGAATATCTTGCTGACCCAGCGAAGCAGTAAAGCGAAACGCTAAACCTTAACGCCCCTGGCGCGGGTGCGGCAGGGATGAAAATTAATCGTATTGTTAATGAGGGATTTATGAAAACGATGCTGGCAGCTTATTTACCAGGAAATTCGACCGTCGATCTGCGGGAAGTTGCGGTGCCGACGCCGGGGATTAACCAGGTACTGATCAAAA	ATGAAAACGATGCTGGCAGCTTATTTACCAGGAAATTCGACCGTCGATCTGCGGGAAGTTGCGGTGCCGACGCCGGGGATTAACCAGGTACTGATCAAAATGAAATCCTCCGGGATTTGCGGAAGCGATGTCCACTATATCTATCATCAAC	[272,285]	2	-18.0671	Y	Y
