# Supplementary material for: High-throughput in vivo mapping of RNA accessible interfaces to identify functional sRNA binding sites
Source: Nat Commun. 2018 Oct 4;9:4084. doi: 10.1038/s41467-018-06207-z (PMC6172242; doi:10.1038/s41467-018-06207-z)
Supplement: Supplementary file 7 — Supplementary Data 4 [file 41467_2018_6207_MOESM7_ESM.xlsx]

## Sheet: Supp. Table 5
sRNA #	sRNA	cis v. trans	Known ProQ association? From Smirnov, et al. (2016) PNAS	function	INTERFACE Hfq dependency? (Y/N)	Literature-Determined Hfq dependency? (Y/N)	Hfq-Association Class from Schu, et al. (2015) The EMBO Journal	Hfq coimmuno-precipitation as detected via Northern analysis	Hfq coimmuno-precipitation detected via microarray	UV-crosslinking Hfq affinity pulldown detected via cDNA seq	Hfq coimmuno-precipitation competition assay via Northern analysis	in vitroFootprinting +/- Hfq	in vitro Electrophoretic Mobility Shift Assay	in vitro Filter Retention Assay	Indirect Analyses of Target mRNA Expression +/- Hfq	Data Mining	Hfq dependency Reference	cis v. trans Reference
49	ArrS	N/A			Y	N/A											Wassarman, et al. (2001)				interacts with Hfq
68	CyaR	trans			Y	Y	II			● Tree, et al. (2014) Mol. Cell	● Moon and Gottesman (2011) Mol. Microbiology						Olejniczak (2011)				interacts with Hfq weakly
69	DicF	trans		inhibitor of cell division	N	mixed	I		● Zhang, et al. (2003) Mol. Microbiology	● Tree, et al. (2014) Mol. Cell				Olejniczak, M. (2011) Biochem.			Soper, et al. (2010)				does not interact with Hfq
62	DsrA	trans			Y	Y	I		● Zhang, et al. (2003) Mol. Microbiology	● Tree, et al. (2014) Mol. Cell	● Moon and Gottesman (2011) Mol. Microbiology	● Brescia, et al. (2003) RNA	● Brescia, et al. (2003) RNA	●Olejniczak, M. (2011) Biochem.			Olejniczak (2011)				inconsistent results
8	Ffs (4.5S)	N/A			N	Y		Zhang, et al. (2003) Mol. Microbiology	● Zhang, et al. (2003) Mol. Microbiology							Pandey, et al. (2014) BMC Genomics	Moon and Gottesman (2011)
19	FnrS	trans			Y	Y	I			● Tree, et al. (2014) Mol. Cell							Olejniczak (2011)
50	GadY	cis			Y	Y	I	● Opdyke, et al. (2004) J. Bacteriol.								Pandey, et al. (2014) BMC Genomics	Olejniczak (2011)
40	GcvB	trans			Y	Y	I		● Zhang, et al. (2003) Mol. Microbiology	● Tree, et al. (2014) Mol. Cell	● Moon and Gottesman (2011) Mol. Microbiology						Göpel, et al. (2013)
35	GlmY	trans			Y	N							Göpel, et al. (2013) Genes & Dev.		●Salim, et al. (2012) NAR		Olejniczak (2011)
53	GlmZ	trans			Y	Y	I			● Tree, et al. (2014) Mol. Cell			● Göpel, et al. (2013) Genes & Dev.				Wassarman, et al. (2001)	PMC549416
43	InvR	trans			N	Y		● Pfeiffer, et al. (2007) Mol. Microbiology [Salmonella]				Pfeiffer, et al. (2007) Mol. Microbiology [Salmonella]					Moon and Gottesman (2011)
74	IpeX	trans			Y	Y									●Catillo-Keller, et al. (2006)		Olejniczak (2011); Soper, et al. (2010); Moon and Gottesman (2011)
29	IsrB	encodes protein	yes (Salmonella)		Y	N										Pandey, et al. (2014) BMC Genomics	Olejniczak (2011)
31	IsrC	cis			Y	Y			●Zhang, et al. (2013) J. Mol Biol.							Pandey, et al. (2014) BMC Genomics	Moon and Gottesman (2011)
#N/A	IstR	trans	yes (Salmonella)		Y	Y			●Zhang, et al. (2013) J. Mol Biol.					●Olejniczak, M. (2011) Biochem.			Moon and Gottesman (2011)
18	McaS	trans			Y	Y	II		●Zhang, et al. (2013) J. Mol Biol.				●Jorgensen, et al. (2013) Genes Dev.				Olejniczak (2011)
67	MgrR	trans			Y	Y	II			● Tree, et al. (2014) Mol. Cell	● Moon and Gottesman (2011) Mol. Microbiology						Olejniczak (2011); Henderson, et al. (2013)
20	MicC	trans			Y	Y	I		Zhang, et al. (2003) Mol. Microbiology	● Tree, et al. (2014) Mol. Cell							Göpel, et al. (2013)
66	MicF	trans			Y	Y	I		● Zhang, et al. (2003) Mol. Microbiology	● Tree, et al. (2014) Mol. Cell				●Olejniczak, M. (2011) Biochem.			Wassarman, et al. (2001)
73	MicL	trans			N	Y		●Guo, et al. (2014) Genes & Dev.									Olejniczak (2011)
9	Nc2	N/A			Y	N/A											Wassarman, et al. (2001)	10.1038/nrmicro2934
59	Nc5	N/A			N	N/A											Tree, et al. (2014)	10.15252/embj.201490546
41	OmrA	trans			N	Y	I			● Tree, et al. (2014) Mol. Cell							Ishikawa, et al. (2012)
42	OmrB	trans		omp	N	Y	I			● Tree, et al. (2014) Mol. Cell							Zhang, et al. (2003)
55	OxyS	trans			N	Y	I/II	● Moon and Gottesman (2011) Mol. Microbiology		● Tree, et al. (2014) Mol. Cell	● Moon and Gottesman (2011) Mol. Microbiology	● Zhang, et al. (2002) Mol. Cell	● Zhang, et al. (2002) Mol. Cell				Guo, et al. (2014)
14	PsrD	N/A			Y	Y			●Zhang, et al. (2013) J. Mol Biol.							Pandey, et al. (2014) BMC Genomics	Tree, et al. (2014)
47	PsrN	N/A			N	N/A											Tree, et al. (2014)
15	RdlA	cis			N	N										Pandey, et al. (2014) BMC Genomics	Kim, et al. (2015)
16	RdlB	cis		toxin	Y	N										Bak, et al. (2015) Scientific Reports
17	RdlC	cis			Y	N										Bak, et al. (2015) Scientific Reports
51	RdlD	cis	yes (Salmonella)		N	N										Pandey, et al. (2014) BMC Genomics
24	RprA	trans			N	mixed	I/II		Zhang, et al. (2003) Mol. Microbiology	● Tree, et al. (2014) Mol. Cell			● Santiago-Grangos, et al. (2016) PNAS (competition assays)	●Olejniczak, M. (2011) Biochem.			Tree, et al. (2014)
30	RseX	trans			N	Y							●Douchin, et al. (2006)				Tree, et al. (2014)
12	RybA (MntS)	N/A			N	N		Wassarman, et al. (2001) Genes & Dev.	Zhang, et al. (2003) Mol. Microbiology							Pandey, et al. (2014) BMC Genomics
13	RybB	trans			N	Y	I	● Wassarman, et al. (2001) Genes & Dev.	● Zhang, et al. (2003) Mol. Microbiology	● Tree, et al. (2014) Mol. Cell		● Balbontin (2010) Mol. Microbiology [Salmonella]	● Balbontin (2010) Mol. Microbiology [Salmonella]
23	RydB	N/A			N	N										Pandey, et al. (2014) BMC Genomics	Pandey, et al. (2014)
21	RydC	trans		membrane stability	N	Y	I	● Antal (2005) Journal of Biological Chemistry [Salmonella]		● Tree, et al. (2014) Mol. Cell		● Antal (2005) Journal of Biological Chemistry [Salmonella]	● Antal (2005) Journal of Biological Chemistry [Salmonella]	●Olejniczak, M. (2011) Biochem.			Pandey, et al. (2014)
26	RyeA (SraC)	cis for sRNA	yes (Salmonella)	regulates omp	Y	mixed		Wassarman, et al. (2001) Genes & Dev.	Zhang, et al. (2003) Mol. Microbiology	● Tree, et al. (2014) Mol. Cell
27	RyeB (SdsR)	cis			N	Y	I	● Wassarman, et al. (2001) Genes & Dev.	● Zhang, et al. (2003) Mol. Microbiology	● Tree, et al. (2014) Mol. Cell
28	RyeF	trans			Y	Y		●Guo, et al. (2014) Genes & Dev.									Kim, et al. (2015)	PMC2822007
34	RyfA	N/A	yes (Salmonella)		Y	Y			Zhang, et al. (2013) J. Mol Biol./Zhang, et al. (2003) Mol. Microbiology							Pandey, et al. (2014) BMC Genomics	Pandey, et al. (2014)	PMC549416
36	RyfB	encodes protein			Y	N										Bak, et al. (2015) Scientific Reports		PMC549416
37	RyfC (OhsC)	trans			N	N/A											Kawano, et al. (2007)
38	RyfD	N/A	yes (Salmonella)		Y	Y				● Tree, et al. (2014) Mol. Cell						Pandey, et al. (2014) BMC Genomics
44	RygC	N/A			Y	N			Zhang, et al. (2003) Mol. Microbiology							Pandey, et al. (2014) BMC Genomics	Pandey, et al. (2014)	PMC549416
46	RygD (sibD)	cis			Y	N/A											Bak, et al. (2015)	PMC549416
65	RyhB	trans			Y	Y	I	● Wassarman, et al. (2001) Genes & Dev.	● Zhang, et al. (2003) Mol. Microbiology	● Tree, et al. (2014) Mol. Cell		● Geissman and Touati (2004) The EMBO Journal	● Geissman and Touati (2004) The EMBO Journal	●Olejniczak, M. (2011) Biochem.			Bak, et al. (2015)	PMC549416
60	RyjB	N/A	yes (Salmonella)		Y	Y										●Pandey, et al. (2014) BMC Genomics	Pandey, et al. (2014)
4	SgrS	trans			Y	Y	I/II	●Ishikawa, et al. (2012) RNA.		● Tree, et al. (2014) Mol. Cell			●Ishikawa, et al. (2012) RNA.
72	SibA	cis			Y	N/A
70	SibB	cis			Y	Y				● Tree, et al. (2014) Mol. Cell
71	SibE	cis			Y	Y				● Tree, et al. (2014) Mol. Cell
22	SokB	cis			Y	N/A
54	Spot_42	trans			Y	Y	I		● Zhang, et al. (2003) Mol. Microbiology		● Moon and Gottesman (2011) Mol. Microbiology	● Moller, et al. (2002) Genes & Dev.		●Olejniczak, M. (2011) Biochem.			Pandey, et al. (2014)
39	SraD (MicA)	trans			N	Y	I		● Zhang, et al. (2003) Mol. Microbiology	● Tree, et al. (2014) Mol. Cell		● Andrade, et al. (2012) PLOS ONE		●Olejniczak, M. (2011) Biochem.
48	SraH (ArcZ)	trans			Y	Y	I/II		● Zhang, et al. (2003) Mol. Microbiology	● Tree, et al. (2014) Mol. Cell	● Moon and Gottesman (2011) Mol. Microbiology						Zhang, et al. (2003)
#N/A	SraL (RyjA)	trans	yes (Salmonella)		Y	N		Wassarman, et al. (2001) Genes & Dev.	Zhang, et al. (2003) Mol. Microbiology								:10.1016/j.jmb.2013.01.006
3	SroA	N/A			Y	N/A
10	SroB (ChiX)	trans		silences omp	Y	Y	II				● Moon and Gottesman (2011) Mol. Microbiology		● Santiago-Grangos, et al. (2016) PNAS (competition assays)
11	SroC	trans for sRNA			Y	Y				● Tree, et al. (2014) Mol. Cell
25	SroD	N/A			N	N/A											Zhang, et al. (2003); Pandey, et al. (2014)
33	SroE	N/A			Y	N/A
45	SroG	N/A			Y	N/A											Zhang, et al. (2003)
56	SroH	N/A			Y	Y				● Tree, et al. (2014) Mol. Cell							Pandey, et al. (2014)
61	SymR	cis			Y	N/A											Pandey, et al. (2014)
6	Tff	N/A			N	N/A
5	Tp2	N/A			Y	N			Zhang, et al. (2003) Mol. Microbiology
1	Tpke11	N/A			N	Y			● Zhang, et al. (2003) Mol. Microbiology								Bak, et al. (2015)	PMC3318445
32	Tpke70	N/A			Y	N			Zhang, et al. (2003) Mol. Microbiology								Pandey, et al. (2014)	PMC3318445
						3
																	* 2 sRNAs are excluded as they < 75% of regions are represented (SraA, SokC)
