# Supplementary material for: High-throughput in vivo mapping of RNA accessible interfaces to identify functional sRNA binding sites
Source: Nat Commun. 2018 Oct 4;9:4084. doi: 10.1038/s41467-018-06207-z (PMC6172242; doi:10.1038/s41467-018-06207-z)
Supplement: Supplementary file 8 — Supplementary Data 5 [file 41467_2018_6207_MOESM8_ESM.txt]

LOCUS       Supp_Data_5_prop        4397 bp ds-DNA     linear       04-AUG-2018
DEFINITION  .
ACCESSION   
VERSION     
SOURCE      .
  ORGANISM  .
COMMENT     
COMMENT     ApEinfo:methylated:1
FEATURES             Location/Qualifiers
     misc_feature    1885..2971
                     /label=PheS cassette (to be replaced by asRNA)
                     /ApEinfo_fwdcolor="#8080ff"
                     /ApEinfo_revcolor="#8080ff"
                     /ApEinfo_graphicformat="arrow_data {{0 1 2 0 0 -1} {} 0}
                     width 5 offset 0"
     misc_feature    complement(1510..1792)
                     /label=pBAD
                     /ApEinfo_fwdcolor="#c0c0c0"
                     /ApEinfo_revcolor="#c0c0c0"
                     /ApEinfo_graphicformat="arrow_data {{0 1 2 0 0 -1} {} 0}
                     width 5 offset 0"
     misc_feature    1799..1872
                     /label=pLtetO
                     /ApEinfo_fwdcolor="#800040"
                     /ApEinfo_revcolor="#008000"
                     /ApEinfo_graphicformat="arrow_data {{0 1 2 0 0 -1} {} 0}
                     width 5 offset 0"
     misc_feature    complement(1111..1503)
                     /label=GROUP I INTRON WILD TYPE
                     /ApEinfo_fwdcolor="#ff0080"
                     /ApEinfo_revcolor="#ff0080"
                     /ApEinfo_graphicformat="arrow_data {{0 1 2 0 0 -1} {} 0}
                     width 5 offset 0"
     misc_feature    complement(1..795)
                     /label=KanR
                     /ApEinfo_fwdcolor="#408080"
                     /ApEinfo_revcolor="#408080"
                     /ApEinfo_graphicformat="arrow_data {{0 1 2 0 0 -1} {} 0}
                     width 5 offset 0"
     misc_feature    3579..4261
                     /label=ColE1
                     /ApEinfo_fwdcolor="#ff0000"
                     /ApEinfo_revcolor="#ff0000"
                     /ApEinfo_graphicformat="arrow_data {{0 1 2 0 0 -1} {} 0}
                     width 5 offset 0"
     misc_feature    3129..3286
                     /label=TruncGFP 
                     /ApEinfo_fwdcolor="#00ff00"
                     /ApEinfo_revcolor="#00ff00"
                     /ApEinfo_graphicformat="arrow_data {{0 1 2 0 0 -1} {} 0}
                     width 5 offset 0"
     misc_feature    complement(3164..3197)
                     /label=GFP rev primer for sequencing
                     /ApEinfo_fwdcolor="#008000"
                     /ApEinfo_revcolor="#00ff00"
                     /ApEinfo_graphicformat="arrow_data {{0 1 2 0 0 -1} {} 0}
                     width 5 offset 0"
     misc_feature    3008..3015
                     /label=RBS
                     /ApEinfo_fwdcolor="#7d0d82"
                     /ApEinfo_revcolor="#a3ba45"
                     /ApEinfo_graphicformat="arrow_data {{0 1 2 0 0 -1} {} 0}
                     width 5 offset 0"
     misc_feature    2978..2996
                     /label=RSE
                     /ApEinfo_fwdcolor="#fce903"
                     /ApEinfo_revcolor="#fce903"
                     /ApEinfo_graphicformat="arrow_data {{0 1 2 0 0 -1} {} 0}
                     width 5 offset 0"
     misc_feature    2997..3002
                     /label=Loop
                     /ApEinfo_fwdcolor="#ff8040"
                     /ApEinfo_revcolor="#7f7f7f"
                     /ApEinfo_graphicformat="arrow_data {{0 1 2 0 0 -1} {} 0}
                     width 5 offset 0"
     misc_feature    complement(3024..3095)
                     /label=tnaC 
                     /ApEinfo_fwdcolor="cyan"
                     /ApEinfo_revcolor="cyan"
                     /ApEinfo_graphicformat="arrow_data {{0 1 2 0 0 -1} {} 0}
                     width 5 offset 0"
     misc_feature    complement(3096..3122)
                     /label=rut 
                     /ApEinfo_fwdcolor="#ff80c0"
                     /ApEinfo_revcolor="#ff80c0"
                     /ApEinfo_graphicformat="arrow_data {{0 1 2 0 0 -1} {} 0}
                     width 5 offset 0"
ORIGIN
        1 TCAGAAGAAC TCGTCAAGAA GGCGATAGAA GGCGATGCGC TGCGAATCGG GAGCGGCGAT
       61 ACCGTAAAGC ACGAGGAAGC GGTCAGCCCA TTCGCCGCCA AGCTCTTCAG CAATATCACG
      121 GGTAGCCAAC GCTATGTCCT GATAGCGGTC CGCCACACCC AGCCGGCCAC AGTCGATGAA
      181 TCCAGAAAAG CGGCCATTTT CCACCATGAT ATTCGGCAAG CAGGCATCGC CATGGGTCAC
      241 GACGAGATCC TCGCCGTCGG GCATGCGCGC CTTGAGCCTG GCGAACAGTT CGGCTGGCGC
      301 GAGCCCCTGA TGCTCTTCGT CCAGATCATC CTGATCGACA AGACCGGCTT CCATCCGAGT
      361 ACGTGCTCGC TCGATGCGAT GTTTCGCTTG GTGGTCGAAT GGGCAGGTAG CCGGATCAAG
      421 CGTATGCAGC CGCCGCATTG CATCAGCCAT GATGGATACT TTCTCGGCAG GAGCAAGGTG
      481 AGATGACAGG AGATCCTGCC CCGGCACTTC GCCCAATAGC AGCCAGTCCC TTCCCGCTTC
      541 AGTGACAACG TCGAGCACAG CTGCGCAAGG AACGCCCGTC GTGGCCAGCC ACGATAGCCG
      601 CGCTGCCTCG TCCTGCAGTT CATTCAGGGC ACCGGACAGG TCGGTCTTGA CAAAAAGAAC
      661 CGGGCGCCCC TGCGCTGACA GCCGGAACAC GGCGGCATCA GAGCAGCCGA TTGTCTGTTG
      721 TGCCCAGTCA TAGCCGAATA GCCTCTCCAC CCAAGCGGCC GGAGAACCTG CGTGCAATCC
      781 ATCTTGTTCA ATCATGCGAA ACGATCCTCA TCCTGTCTCT TGATCAGATC TTGATCCCCT
      841 GCGCCATCAG ATCCTTGGCG GCAAGAAAGC CATCCAGTTT ACTTTGCAGG GCTTCCCAAC
      901 CTTACCAGAG GGCGCCCCAG CTGGCAATTC CGACGTCAAA GGGCCCAAGG CCCAGTCTTT
      961 CGACTGAGCC TTTCGTTTTA TTTGATGCCT GGCAGTTCCC TACTCTCGCA TGGGGAGACC
     1021 CCACACTACC ATCGGCGCTA CGGCGTTTCA CTTCTGAGTT CGGCATGGGG TCAGGTGGGA
     1081 CCACCGCGCT ACTGCCGCCA GGCATCTAGA CGAGTACTCC AAAACTAATC AATATACTTT
     1141 CGCATACAAA TTAGTTCCCA GCGGCTCCAG TGTTGCATCA CTTCATCCGC TAGCTCCCAT
     1201 TAAGGAGAGG TCCGACTATA TCTTATGAGA AGAATACATC TTCCCCGACC GACATTTAGT
     1261 CTGTGAACTG CATCCATATC AACAGAAGAT CTGTTGACTT AGGACTTGGC TGCGTGGTTA
     1321 GGACCATGTC CGTCAGCTTA TTACCATACC CTTTGCAAGG CCATCTCAAA GTTTCCCCTG
     1381 AGACTTGGTA CTGAACGGCT GTTGACCCCT TTCCCGCAAT TTGACGGTCT TGCCTTTTAA
     1441 ACCGATGCAA TCTATTGGTT TAAAGACTAG CTACCAGGTG CATGCCTGAT AACTTTTCCC
     1501 TCCGTCGACT ATGGAGAAAC AGTAGAGAGT TGCGATAAAA AGCGTCAGGT AGGATCCGCT
     1561 AATCTTATGG ATAAAAATGC TATGGCATAG CAAAGTGTGA CGCCGTGCAA ATAATCAATG
     1621 TGGACTTTTC TGCCGTGATT ATAGACACTT TTGTTACGCG TTTTTGTCAT GGCTTTGGTC
     1681 CCGCTTTGTT ACAGAATGCT TTTAATAAGC GGGGTTACCG GTTTGGTTAG CGAGAAGAGC
     1741 CAGTAAAAGA CGCAGTGACG GCAATGTCTG ATGCAATATG GACAATTGGT TTCTCGAGTC
     1801 CCTATCAGTG ATAGAGATTG ACATCCCTAT CAGTGATAGA GATACTGAGC ACATCAGCAG
     1861 GACGCACTGA CCGAATTCGA GACGAGAAAA GCAGAAAAAA CGCCGCTGAA CGCGGCGTTT
     1921 TGGATTGTTT GCTGTTTCTt tatttaaact gtttgaggaa acgcagatcg ttttcgaaga
     1981 atgaacgcag gtcggtgacg ccgtaacgca acatagtcag acgctccatc cccatcccga
     2041 agccgaaacc agagtaaact tccgggtcga tgccaacgtt acgcaacacg ttcggatgca
     2101 ccatcccgca gcccagcact tccagccatt taccgttttt acccatgacg tccacttctg
     2161 cagaaggttc ggtaaacggg aagtaggaag gacggaagcg aatctgcaaa tcttcctcaa
     2221 agaagttacg caggaagtcg tgcagcgtgc ctttcaggtt ggtaaagctg atgttggtat
     2281 caacaatcag accttccatc tgatggaaca tcggcgtgtg agtctggtcg tagtcgttac
     2341 gataaacacg gccaggcgcg atgatacgaa tcggtggctg ctgggctttc atggtgcgga
     2401 tctgtacgcc agaggtctgg gtacgcagca ggcgggtagt gtcaaaccag aaagtgtcgt
     2461 ggtcagcgcg cgccgggtgg tgaccaggaa tgttcagagc atcgaagtta tgataatcgt
     2521 cttcgatttc cggcccggtt gccacggtaa agccaagctc accgaagaaa ctttcgatac
     2581 ggtcgatggt acgggtaacc ggatgcagac cgccgttttc aatgcgacga cctggcagag
     2641 agacatcaat cgtttccgcc gccagacgcg cattcagtgc agcgctttcc agttccgctt
     2701 tacgcgcatt cagcgcctgc tgaacctgct ctttcgcttc gttgataacc gcaccagctg
     2761 ccggacgctc ttctggcggc agctcacgca gggtcgtcat ctgaagggtt aagtgccctt
     2821 ttttacccaa atattcgacg cgcacattat ctaacgcggc aacatctgac gcctggctaa
     2881 tggccgcctt cgcactggca accagttctg cgagatgtga catCTAGTAT TTCCCCTCTT
     2941 TCAAAGCGTA AACAACGTAT AACGGCGTAT GCGTCTCTAC CATTCACCTC TTGGATTTGG
     3001 GTATTAAAGA GGAGAAAGGT ACCATGAATA TCTTACATAT ATGTGTGACC TCAAAATGGT
     3061 TCAATATTGA CAACAAAATT GTCGATCACC GCCCTTGATT TGCCCTTCTG TAGCCATCAC
     3121 CAATGAGTCA ATTGGCGATG GCCCTGTCCT TTTACCAGAC AACCATTACC TGTCCACACA
     3181 ATCTGCCCTT TCGAAAGATC CCAACGAAAA GAGAGACCAC ATGGTCCTTC TTGAGTTTGT
     3241 AACAGCTGCT GGGATTACAC ATGGCATGGA TGATCTCTAC AAATAAAAGC TTGATATCCA
     3301 ATTCCTGCAG CCCGGGGGAT CCCATGGTAC GCGTGCTAGA GGCATCAAAT AAAACGAAAG
     3361 GCTCAGTCGA AAGACTGGGC CTTTCGTTTT ATCTGTTGTT TGTCGGTGAA CGCTCTCCTG
     3421 AGTAGGACAA ATCCGCCGCC CTAGACCTAG GGCGTTCGGC TGCGGCGAGC GGTATCAGCT
     3481 CACTCAAAGG CGGTAATACG GTTATCCACA GAATCAGGGG ATAACGCAGG AAAGAACATG
     3541 TGAGCAAAAG GCCAGCAAAA GGCCAGGAAC CGTAAAAAGG CCGCGTTGCT GGCGTTTTTC
     3601 CATAGGCTCC GCCCCCCTGA CGAGCATCAC AAAAATCGAC GCTCAAGTCA GAGGTGGCGA
     3661 AACCCGACAG GACTATAAAG ATACCAGGCG TTTCCCCCTG GAAGCTCCCT CGTGCGCTCT
     3721 CCTGTTCCGA CCCTGCCGCT TACCGGATAC CTGTCCGCCT TTCTCCCTTC GGGAAGCGTG
     3781 GCGCTTTCTC ATAGCTCACG CTGTAGGTAT CTCAGTTCGG TGTAGGTCGT TCGCTCCAAG
     3841 CTGGGCTGTG TGCACGAACC CCCCGTTCAG CCCGACCGCT GCGCCTTATC CGGTAACTAT
     3901 CGTCTTGAGT CCAACCCGGT AAGACACGAC TTATCGCCAC TGGCAGCAGC CACTGGTAAC
     3961 AGGATTAGCA GAGCGAGGTA TGTAGGCGGT GCTACAGAGT TCTTGAAGTG GTGGCCTAAC
     4021 TACGGCTACA CTAGAAGGAC AGTATTTGGT ATCTGCGCTC TGCTGAAGCC AGTTACCTTC
     4081 GGAAAAAGAG TTGGTAGCTC TTGATCCGGC AAACAAACCA CCGCTGGTAG CGGTGGTTTT
     4141 TTTGTTTGCA AGCAGCAGAT TACGCGCAGA AAAAAAGGAT CTCAAGAAGA TCCTTTGATC
     4201 TTTTCTACGG GGTCTGACGC TCAGTGGAAC GAAAACTCAC GTTAAGGGAT TTTGGTCATG
     4261 ACTAGTGCTT GGATTCTCAC CAATAAAAAA CGCCCGGCGG CAACCGAGCG TTCTGAACAA
     4321 ATCCAGATGG AGTTCTGAGG TCATTACTGG ATCTATCAAC AGGAGTCCAA GCGAGCTCTC
     4381 GAACCCCAGA GTCCCGC    
//
