# Supplementary material for: High-throughput in vivo mapping of RNA accessible interfaces to identify functional sRNA binding sites
Source: Nat Commun. 2018 Oct 4;9:4084. doi: 10.1038/s41467-018-06207-z (PMC6172242; doi:10.1038/s41467-018-06207-z)
Supplement: Supplementary file 9 — Supplementary Data 6 [file 41467_2018_6207_MOESM9_ESM.txt]

LOCUS       Supp_Data_6_prop        3930 bp ds-DNA     linear       04-AUG-2018
DEFINITION  .
ACCESSION   
VERSION     
SOURCE      .
  ORGANISM  .
COMMENT     
COMMENT     ApEinfo:methylated:1
FEATURES             Location/Qualifiers
     misc_feature    892..1174
                     /label=pBAD dir HTiRS3
                     /ApEinfo_fwdcolor="#808080"
                     /ApEinfo_revcolor="#808080"
                     /ApEinfo_graphicformat="arrow_data {{0 1 2 0 0 -1} {} 0}
                     width 5 offset 0"
     misc_feature    1187..2273
                     /label=PheS cassette (to be replaced by asRNA)
                     /ApEinfo_fwdcolor="#8080ff"
                     /ApEinfo_revcolor="#8080ff"
                     /ApEinfo_graphicformat="arrow_data {{0 1 2 0 0 -1} {} 0}
                     width 5 offset 0"
     rep_origin      complement(2881..3563)
                     /label=ColE1 origin
                     /ApEinfo_fwdcolor="gray50"
                     /ApEinfo_revcolor="gray50"
                     /ApEinfo_graphicformat="arrow_data {{0 1 2 0 0 -1} {} 0}
                     width 5 offset 0"
     misc_feature    2310..2317
                     /label=RBS
                     /ApEinfo_fwdcolor="#7d0d82"
                     /ApEinfo_revcolor="#a3ba45"
                     /ApEinfo_graphicformat="arrow_data {{0 1 2 0 0 -1} {} 0}
                     width 5 offset 0"
     misc_feature    2280..2298
                     /label=RSE
                     /ApEinfo_fwdcolor="#fce903"
                     /ApEinfo_revcolor="#fce903"
                     /ApEinfo_graphicformat="arrow_data {{0 1 2 0 0 -1} {} 0}
                     width 5 offset 0"
     misc_feature    2299..2304
                     /label=Loop
                     /ApEinfo_fwdcolor="#ff8040"
                     /ApEinfo_revcolor="#7f7f7f"
                     /ApEinfo_graphicformat="arrow_data {{0 1 2 0 0 -1} {} 0}
                     width 5 offset 0"
     misc_feature    complement(2326..2397)
                     /label=tnaC 
                     /ApEinfo_fwdcolor="cyan"
                     /ApEinfo_revcolor="cyan"
                     /ApEinfo_graphicformat="arrow_data {{0 1 2 0 0 -1} {} 0}
                     width 5 offset 0"
     misc_feature    complement(2398..2424)
                     /label=rut 
                     /ApEinfo_fwdcolor="#ff80c0"
                     /ApEinfo_revcolor="#ff80c0"
                     /ApEinfo_graphicformat="arrow_data {{0 1 2 0 0 -1} {} 0}
                     width 5 offset 0"
     misc_feature    2431..2588
                     /label=TruncGFP 
                     /ApEinfo_fwdcolor="#00ff00"
                     /ApEinfo_revcolor="#00ff00"
                     /ApEinfo_graphicformat="arrow_data {{0 1 2 0 0 -1} {} 0}
                     width 5 offset 0"
     misc_feature    complement(2466..2499)
                     /label=GFP rev primer for sequencing
                     /ApEinfo_fwdcolor="#008000"
                     /ApEinfo_revcolor="#00ff00"
                     /ApEinfo_graphicformat="arrow_data {{0 1 2 0 0 -1} {} 0}
                     width 5 offset 0"
     misc_feature    complement(2953..2982)
                     /label=colE1 fwd sequencing primer
                     /ApEinfo_fwdcolor="cyan"
                     /ApEinfo_revcolor="#808080"
                     /ApEinfo_graphicformat="arrow_data {{0 1 2 0 0 -1} {} 0}
                     width 5 offset 0"
ORIGIN
        1 ATGGGTCACG ACGAGATCCT CGCCGTCGGG CATGCGCGCC TTGAGCCTGG CGAACAGTTC
       61 GGCTGGCGCG AGCCCCTGAT GCTCTTCGTC CAGATCATCC TGATCGACAA GACCGGCTTC
      121 CATCCGAGTA CGTGCTCGCT CGATGCGATG TTTCGCTTGG TGGTCGAATG GGCAGGTAGC
      181 CGGATCAAGC GTATGCAGCC GCCGCATTGC ATCAGCCATG ATGGATACTT TCTCGGCAGG
      241 AGCAAGGTGA GATGACAGGA GATCCTGCCC CGGCACTTCG CCCAATAGCA GCCAGTCCCT
      301 TCCCGCTTCA GTGACAACGT CGAGCACAGC TGCGCAAGGA ACGCCCGTCG TGGCCAGCCA
      361 CGATAGCCGC GCTGCCTCGT CCTGCAGTTC ATTCAGGGCA CCGGACAGGT CGGTCTTGAC
      421 AAAAAGAACC GGGCGCCCCT GCGCTGACAG CCGGAACACG GCGGCATCAG AGCAGCCGAT
      481 TGTCTGTTGT GCCCAGTCAT AGCCGAATAG CCTCTCCACC CAAGCGGCCG GAGAACCTGC
      541 GTGCAATCCA TCTTGTTCAA TCATGCGAAA CGATCCTCAT CCTGTCTCTT GATCAGATCT
      601 TGATCCCCTG CGCCATCAGA TCCTTGGCGG CAAGAAAGCC ATCCAGTTTA CTTTGCAGGG
      661 CTTCCCAACC TTACCAGAGG GCGCCCCAGC TGGCAATTCC GACGTCAAAG GGCCCAAGGC
      721 CCAGTCTTTC GACTGAGCCT TTCGTTTTAT TTGATGCCTG GCAGTTCCCT ACTCTCGCAT
      781 GGGGAGACCC CACACTACCA TCGGCGCTAC GGCGTTTCAC TTCTGAGTTC GGCATGGGGT
      841 CAGGTGGGAC CACCGCGCTA CTGCCGCCAG GCATCTAGAG TCGACCTCGA GAAACCAATT
      901 GTCCATATTG CATCAGACAT TGCCGTCACT GCGTCTTTTA CTGGCTCTTC TCGCTAACCA
      961 AACCGGTAAC CCCGCTTATT AAAAGCATTC TGTAACAAAG CGGGACCAAA GCCATGACAA
     1021 AAACGCGTAA CAAAAGTGTC TATAATCACG GCAGAAAAGT CCACATTGAT TATTTGCACG
     1081 GCGTCACACT TTGCTATGCC ATAGCATTTT TATCCATAAG ATTAGCGGAT CCTACCTGAC
     1141 GCTTTTTATC GCAACTCTCT ACTGTTTCTC CATAGAATTC GAGACGAGAA AAGCAGAAAA
     1201 AACGCCGCTG AACGCGGCGT TTTGGATTGT TTGCTGTTTC Tttatttaaa ctgtttgagg
     1261 aaacgcagat cgttttcgaa gaatgaacgc aggtcggtga cgccgtaacg caacatagtc
     1321 agacgctcca tccccatccc gaagccgaaa ccagagtaaa cttccgggtc gatgccaacg
     1381 ttacgcaaca cgttcggatg caccatcccg cagcccagca cttccagcca tttaccgttt
     1441 ttacccatga cgtccacttc tgcagaaggt tcggtaaacg ggaagtagga aggacggaag
     1501 cgaatctgca aatcttcctc aaagaagtta cgcaggaagt cgtgcagcgt gcctttcagg
     1561 ttggtaaagc tgatgttggt atcaacaatc agaccttcca tctgatggaa catcggcgtg
     1621 tgagtctggt cgtagtcgtt acgataaaca cggccaggcg cgatgatacg aatcggtggc
     1681 tgctgggctt tcatggtgcg gatctgtacg ccagaggtct gggtacgcag caggcgggta
     1741 gtgtcaaacc agaaagtgtc gtggtcagcg cgcgccgggt ggtgaccagg aatgttcaga
     1801 gcatcgaagt tatgataatc gtcttcgatt tccggcccgg ttgccacggt aaagccaagc
     1861 tcaccgaaga aactttcgat acggtcgatg gtacgggtaa ccggatgcag accgccgttt
     1921 tcaatgcgac gacctggcag agagacatca atcgtttccg ccgccagacg cgcattcagt
     1981 gcagcgcttt ccagttccgc tttacgcgca ttcagcgcct gctgaacctg ctctttcgct
     2041 tcgttgataa ccgcaccagc tgccggacgc tcttctggcg gcagctcacg cagggtcgtc
     2101 atctgaaggg ttaagtgccc ttttttaccc aaatattcga cgcgcacatt atctaacgcg
     2161 gcaacatctg acgcctggct aatggccgcc ttcgcactgg caaccagttc tgcgagatgt
     2221 gacatCTAGT ATTTCCCCTC TTTCAAAGCG TAAACAACGT ATAACGGCGT ATGCGTCTCT
     2281 ACCATTCACC TCTTGGATTT GGGTATTAAA GAGGAGAAAG GTACCATGAA TATCTTACAT
     2341 ATATGTGTGA CCTCAAAATG GTTCAATATT GACAACAAAA TTGTCGATCA CCGCCCTTGA
     2401 TTTGCCCTTC TGTAGCCATC ACCAATGAGT CAATTGGCGA TGGCCCTGTC CTTTTACCAG
     2461 ACAACCATTA CCTGTCCACA CAATCTGCCC TTTCGAAAGA TCCCAACGAA AAGAGAGACC
     2521 ACATGGTCCT TCTTGAGTTT GTAACAGCTG CTGGGATTAC ACATGGCATG GATGATCTCT
     2581 ACAAATAAAA GCTTGATATC CAATTCCTGC AGCCCGGGGG ATCCCATGGT ACGCGTGCTA
     2641 GAGGCATCAA ATAAAACGAA AGGCTCAGTC GAAAGACTGG GCCTTTCGTT TTATCTGTTG
     2701 TTTGTCGGTG AACGCTCTCC TGAGTAGGAC AAATCCGCCG CCCTAGACCT AGGGCGTTCG
     2761 GCTGCGGCGA GCGGTATCAG CTCACTCAAA GGCGGTAATA CGGTTATCCA CAGAATCAGG
     2821 GGATAACGCA GGAAAGAACA TGTGAGCAAA AGGCCAGCAA AAGGCCAGGA ACCGTAAAAA
     2881 GGCCGCGTTG CTGGCGTTTT TCCATAGGCT CCGCCCCCCT GACGAGCATC ACAAAAATCG
     2941 ACGCTCAAGT CAGAGGTGGC GAAACCCGAC AGGACTATAA AGATACCAGG CGTTTCCCCC
     3001 TGGAAGCTCC CTCGTGCGCT CTCCTGTTCC GACCCTGCCG CTTACCGGAT ACCTGTCCGC
     3061 CTTTCTCCCT TCGGGAAGCG TGGCGCTTTC TCATAGCTCA CGCTGTAGGT ATCTCAGTTC
     3121 GGTGTAGGTC GTTCGCTCCA AGCTGGGCTG TGTGCACGAA CCCCCCGTTC AGCCCGACCG
     3181 CTGCGCCTTA TCCGGTAACT ATCGTCTTGA GTCCAACCCG GTAAGACACG ACTTATCGCC
     3241 ACTGGCAGCA GCCACTGGTA ACAGGATTAG CAGAGCGAGG TATGTAGGCG GTGCTACAGA
     3301 GTTCTTGAAG TGGTGGCCTA ACTACGGCTA CACTAGAAGG ACAGTATTTG GTATCTGCGC
     3361 TCTGCTGAAG CCAGTTACCT TCGGAAAAAG AGTTGGTAGC TCTTGATCCG GCAAACAAAC
     3421 CACCGCTGGT AGCGGTGGTT TTTTTGTTTG CAAGCAGCAG ATTACGCGCA GAAAAAAAGG
     3481 ATCTCAAGAA GATCCTTTGA TCTTTTCTAC GGGGTCTGAC GCTCAGTGGA ACGAAAACTC
     3541 ACGTTAAGGG ATTTTGGTCA TGACTAGTGC TTGGATTCTC ACCAATAAAA AACGCCCGGC
     3601 GGCAACCGAG CGTTCTGAAC AAATCCAGAT GGAGTTCTGA GGTCATTACT GGATCTATCA
     3661 ACAGGAGTCC AAGCGAGCTC TCGAACCCCA GAGTCCCGCT CAGAAGAACT CGTCAAGAAG
     3721 GCGATAGAAG GCGATGCGCT GCGAATCGGG AGCGGCGATA CCGTAAAGCA CGAGGAAGCG
     3781 GTCAGCCCAT TCGCCGCCAA GCTCTTCAGC AATATCACGG GTAGCCAACG CTATGTCCTG
     3841 ATAGCGGTCC GCCACACCCA GCCGGCCACA GTCGATGAAT CCAGAAAAGC GGCCATTTTC
     3901 CACCATGATA TTCGGCAAGC AGGCATCGCC   
//
