# Supplementary material for: High-throughput in vivo mapping of RNA accessible interfaces to identify functional sRNA binding sites
Source: Nat Commun. 2018 Oct 4;9:4084. doi: 10.1038/s41467-018-06207-z (PMC6172242; doi:10.1038/s41467-018-06207-z)
Supplement: Supplementary file 10 — Supplementary Data 7 [file 41467_2018_6207_MOESM10_ESM.xls]

## Sheet: Primers for taRNA = GI Intron
	Molecule	Probe	Nucleotides	Name	Primer Sequence
	Group I Intron	1	[22,37]	Probe-Fwd1	AATTCGATAACTTTTCCCTCCT
			[22,37]	Probe-Rev1	TGGTAGGAGGGAAAAGTTATCG
		2	[38,47]	Probe-Fwd2	AATTCGTGCATGCCTT
			[38,47]	Probe-Rev2	TGGTAAGGCATGCACG
		3	[48,63]	Probe-Fwd3	AATTCAAAGACTAGCTACCAGT
			[48,63]	Probe-Rev3	TGGTACTGGTAGCTAGTCTTTG
		4	[64,73]	Probe-Fwd4	AATTCCTATTGGTTTT
			[64,73]	Probe-Rev4	TGGTAAAACCAATAGG
		5	[74,89]	Probe-Fwd5	AATTCTTTAAACCGATGCAATT
			[74,89]	Probe-Rev5	TGGTAATTGCATCGGTTTAAAG
		6	[90,99]	Probe-Fwd6	AATTCGGTCTTGCCTT
			[90,99]	Probe-Rev6	TGGTAAGGCAAGACCG
		7	[100,115]	Probe-Fwd7	AATTCTTTCCCGCAATTTGACT
			[100,115]	Probe-Rev7	TGGTAGTCAAATTGCGGGAAAG
		8	[116,125]	Probe-Fwd8	AATTCTGTTGACCCCT
			[116,125]	Probe-Rev8	TGGTAGGGGTCAACAG
		9	[126,141]	Probe-Fwd9	AATTCCTTGGTACTGAACGGCT
			[126,141]	Probe-Rev9	TGGTAGCCGTTCAGTACCAAGG
		10	[142,151]	Probe-Fwd10	AATTCTCCCCTGAGAT
			[142,151]	Probe-Rev10	TGGTATCTCAGGGGAG
		11	[152,167]	Probe-Fwd11	AATTCAGGCCATCTCAAAGTTT
			[152,167]	Probe-Rev11	TGGTAAACTTTGAGATGGCCTG
		12	[168,177]	Probe-Fwd12	AATTCACCCTTTGCAT
			[168,177]	Probe-Rev12	TGGTATGCAAAGGGTG
		13	[178,193]	Probe-Fwd13	AATTCGTCAGCTTATTACCATT
			[178,193]	Probe-Rev13	TGGTAATGGTAATAAGCTGACG
		14	[194,203]	Probe-Fwd14	AATTCGACCATGTCCT
			[194,203]	Probe-Rev14	TGGTAGGACATGGTCG
		15	[204,219]	Probe-Fwd15	AATTCTTGGCTGCGTGGTTAGT
			[204,219]	Probe-Rev15	TGGTACTAACCACGCAGCCAAG
		16	[220,229]	Probe-Fwd16	AATTCGACTTAGGACT
			[220,229]	Probe-Rev16	TGGTAGTCCTAAGTCG
		17	[230,245]	Probe-Fwd17	AATTCCAACAGAAGATCTGTTT
			[230,245]	Probe-Rev17	TGGTAAACAGATCTTCTGTTGG
		18	[246,255]	Probe-Fwd18	AATTCGCATCCATATT
			[246,255]	Probe-Rev18	TGGTAATATGGATGCG
		19	[256,271]	Probe-Fwd19	AATTCATTTAGTCTGTGAACTT
			[256,271]	Probe-Rev19	TGGTAAGTTCACAGACTAAATG
		20	[272,281]	Probe-Fwd20	AATTCCCCGACCGACT
			[272,281]	Probe-Rev20	TGGTAGTCGGTCGGGG
		21	[282,297]	Probe-Fwd21	AATTCAGAAGAATACATCTTCT
			[282,297]	Probe-Rev21	TGGTAGAAGATGTATTCTTCTG
		22	[298,307]	Probe-Fwd22	AATTC ATATCTTATGT
			[298,307]	Probe-Rev22	TGGTACATAAGATATG
		23	[308,323]	Probe-Fwd23	AATTCAAGGAGAGGTCCGACTT
			[308,323]	Probe-Rev23	TGGTAAGTCGGACCTCTCCTTG
		24	[324,333]	Probe-Fwd24	AATTCAGCTCCCATTT
			[324,333]	Probe-Rev24	TGGTAAATGGGAGCTG
		25	[334,349]	Probe-Fwd25	AATTCCATCACTTCATCCGCTT
			[334,349]	Probe-Rev25	TGGTAAGCGGATGAAGTGATGG
		26	[351,360]	Probe-Fwd26	AATTCTCCAGTGTTGT
			[351,360]	Probe-Rev26	TGGTACAACACTGGAG
		27	[361,376]	Probe-Fwd27	AATTCATTAGTTCCCAGCGGCT
			[361,376]	Probe-Rev27	TGGTAGCCGCTGGGAACTAATG
		28	[377,386]	Probe-Fwd28	AATTCTCGCATACAAT
			[377,386]	Probe-Rev28	TGGTATTGTATGCGAG
		29	[387,402]	Probe-Fwd29	AATTCACTAATCAATATACTTT
			[387,402]	Probe-Rev29	TGGTAAAGTATATTGATTAGTG
		30	[403,412]	Probe-Fwd30	AATTCGTACTCCAAAT
			[403,412]	Probe-Rev30	TGGTATTTGGAGTACG

## Sheet: Primers for taRNA = sRNAs
asRNA Probe	Start	End	Forward Primer	Reverse Primer
Arrs-1	1	9	AATTCTCGGATTACT	TGGTAGTAATCCGAG
Arrs-2	8	18	AATTCATATTTAAATCT	TGGTAGATTTAAATATG
Arrs-3	17	31	AATTCACAAGGAGACTCGATT	TGGTAATCGAGTCTCCTTGTG
Arrs-4	32	44	AATTCAGCTTAAGTCGAAT	TGGTATTCGACTTAAGCTG
Arrs-5	45	59	AATTCGGCAATCCAATTGCCT	TGGTAGGCAATTGGATTGCCG
Arrs-6	56	69	AATTCAAAGAAAGCTGGCAT	TGGTATGCCAGCTTTCTTTG
Cyar-1	1	9	AATTCTTTTTCAGCT	TGGTAGCTGAAAAAG
Cyar-2	1	20	AATTCTATGGGTTATGTTTTTCAGCT	TGGTAGCTGAAAAACATAACCCATAG
Cyar-3	10	19	AATTCATGGGTTATGT	TGGTACATAACCCATG
Cyar-4	12	27	AATTCAGCATTTTATGGGTTAT	TGGTATAACCCATAAAATGCTG
Cyar-5	20	43	AATTCGGTTCCTGGTACAGCTAGCATTTTT	TGGTAAAAATGCTAGCTGTACCAGGAACCG
Cyar-6	23	32	AATTCCAGCTAGCATT	TGGTAATGCTAGCTGG
Cyar-7	31	46	AATTCGGTGGTTCCTGGTACAT	TGGTATGTACCAGGAACCACCG
Cyar-8	31	50	AATTCAGGAGGTGGTTCCTGGTACAT	TGGTATGTACCAGGAACCACCTCCTG
Cyar-9	35	49	AATTCGGAGGTGGTTCCTGGT	TGGTACCAGGAACCACCTCCG
Cyar-10	38	48	AATTCGAGGTGGTTCCT	TGGTAGGAACCACCTCG
Cyar-11	39	48	AATTCGAGGTGGTTCT	TGGTAGAACCACCTCG
Cyar-12	48	62	AATTCTTACACAGGCTAAGGT	TGGTACCTTAGCCTGTGTAAG
Cyar-13	62	76	AATTCCCGTGTAAGGGAGATT	TGGTAATCTCCCTTACACGGG
Cyar-14	77	87	AATTCAAAAAATAAGCT	TGGTAGCTTATTTTTTG
Dicf-1	1	9	AATTCCACCAGAAAT	TGGTATTTCTGGTGG
Dicf-2	8	21	AATTCACCGCCAAACGTCAT	TGGTATGACGTTTGGCGGTG
Dicf-3	17	32	AATTCGTAAAACTGATACCGCT	TGGTAGCGGTATCAGTTTTACG
Dicf-4	22	42	AATTCCAGTCACGGAGTAAAACTGATT	TGGTAATCAGTTTTACTCCGTGACTGG
Dicf-5	33	46	AATTCAGAGCAGTCACGGAT	TGGTATCCGTGACTGCTCTG
Dicf-6	42	52	AATTCGGCGGCAGAGCT	TGGTAGCTCTGCCGCCG
Dicf-7	45	53	AATTCGGGCGGCAGT	TGGTACTGCCGCCCG
Dsra-1	1	9	AATTCTGATGTGTTT	TGGTAAACACATCAG
Dsra-2	6	16	AATTCGGAAATCTGATT	TGGTAATCAGATTTCCG
Dsra-3	10	32	AATTCAAAATTCGTTACACCAGGAAATCT	TGGTAGATTTCCTGGTGTAACGAATTTTG
Dsra-4	15	30	AATTCAATTCGTTACACCAGGT	TGGTACCTGGTGTAACGAATTG
Dsra-5	24	41	AATTCAGCACTTAAAAAATTCGTT	TGGTAACGAATTTTTTAAGTGCTG
Dsra-6	29	38	AATTCACTTAAAAAAT	TGGTATTTTTTAAGTG
Dsra-7	31	43	AATTCGAAGCACTTAAAAT	TGGTATTTTAAGTGCTTCG
Dsra-8	38	52	AATTCCTTAAGCAAGAAGCAT	TGGTATGCTTCTTGCTTAAGG
Dsra-9	52	65	AATTCGGGATGAAACTTGCT	TGGTAGCAAGTTTCATCCCG
Dsra-10	63	78	AATTCCCCTGAGGGGGTCGGGT	TGGTACCCGACCCCCTCAGGGG
Dsra-11	76	86	AATTCAATCCCGACCCT	TGGTAGGGTCGGGATTG
Dsra-12	79	87	AATTCAAATCCCGAT	TGGTATCGGGATTTG
Ffs-1	1	9	AATTCAGAGCCCCCT	TGGTAGGGGGCTCTG
Ffs-2	4	13	AATTCCAACAGAGCCT	TGGTAGGCTCTGTTGG
Ffs-3	14	29	AATTCAGCGTTGCGGGAGAACT	TGGTAGTTCTCCCGCAACGCTG
Ffs-4	26	36	AATTCACAGAGTAGCGT	TGGTACGCTACTCTGTG
Ffs-5	37	50	AATTCACCTGACCTGGTAAT	TGGTATTACCAGGTCAGGTG
Ffs-6	48	58	AATTCCCTTCCGGACCT	TGGTAGGTCCGGAAGGG
Ffs-7	58	73	AATTCCTGCCTTGGCTGCTTCT	TGGTAGAAGCAGCCAAGGCAGG
Ffs-8	74	89	AATTCCCGGCACACGCGTCATT	TGGTAATGACGCGTGTGCCGGG
Ffs-9	90	105	AATTCCCCTGCCAGCTACATCT	TGGTAGATGTAGCTGGCAGGGG
Ffs-10	106	114	AATTCGGGTGGGGGT	TGGTACCCCCACCCG
Fnrs-1	1	9	AATTCTTCACCTGCT	TGGTAGCAGGTGAAG
Fnrs-2	4	18	AATTCGACGTTGCATTCACCT	TGGTAGGTGAATGCAACGTCG
Fnrs-3	17	32	AATTCAACGCCCATCGCTTGAT	TGGTATCAAGCGATGGGCGTTG
Fnrs-4	32	44	AATTCAATATGGAGCGCAT	TGGTATGCGCTCCATATTG
Fnrs-5	40	53	AATTCAAGTAAGACAATATT	TGGTAATATTGTCTTACTTG
Fnrs-6	51	66	AATTCAATTCAAAAAAGGAAGT	TGGTACTTCCTTTTTTGAATTG
Fnrs-7	64	72	AATTCTGCAGTAATT	TGGTAATTACTGCAG
Fnrs-8	68	83	AATTCCAATTGTGCTATGCAGT	TGGTACTGCATAGCACAATTGG
Fnrs-9	84	95	AATTCCGTCGTACGAATT	TGGTAATTCGTACGACGG
Fnrs-10	88	103	AATTCAAAGTCGGCGTCGTACT	TGGTAGTACGACGCCGACTTTG
Fnrs-11	104	112	AATTCCGACTCATCT	TGGTAGATGAGTCGG
Fnrs-12	106	117	AATTCAAAGCCGACTCAT	TGGTATGAGTCGGCTTTG
Fnrs-13	112	122	AATTCAAAAAAAAGCCT	TGGTAGGCTTTTTTTTG
Gady-1	1	9	AATTCGCTCTCAGTT	TGGTAACTGAGAGCG
Gady-2	7	15	AATTCCTTTGTGCTT	TGGTAAGCACAAAGG
Gady-3	15	30	AATTCTGTTGGCACGGGAAACT	TGGTAGTTTCCCGTGCCAACAG
Gady-4	30	41	AATTCATAACACTCCCTT	TGGTAAGGGAGTGTTATG
Gady-5	41	52	AATTCAATAAACCGTTAT	TGGTATAACGGTTTATTG
Gady-6	44	59	AATTCCCAGACTAATAAACCGT	TGGTACGGTTTATTAGTCTGGG
Gady-7	55	68	AATTCCTGCCGTCTCCAGAT	TGGTATCTGGAGACGGCAGG
Gady-8	68	83	AATTCCGGGAAGAGGATAGTCT	TGGTAGACTATCCTCTTCCCGG
Gady-9	84	92	AATTCATAGGGGACT	TGGTAGTCCCCTATG
Gady-10	93	105	AATTCAAAAAAACCCGGCT	TGGTAGCCGGGTTTTTTTG
Gcvb-1	1	9	AATTCTCAGGAAGTT	TGGTAACTTCCTGAG
Gcvb-2	8	16	AATTCTTCCGGCTCT	TGGTAGAGCCGGAAG
Gcvb-3	16	31	AATTCCGATAAAACTTTTCGTT	TGGTAACGAAAAGTTTTATCGG
Gcvb-4	29	41	AATTCACACGCATTCCGAT	TGGTATCGGAATGCGTGTG
Gcvb-5	35	50	AATTCTTCACCAGAACACGCAT	TGGTATGCGTGTTCTGGTGAAG
Gcvb-6	51	60	AATTCAAGCCAAAAGT	TGGTACTTTTGGCTTG
Gcvb-7	60	75	AATTCCAACATCACAACCGTAT	TGGTATACGGTTGTGATGTTGG
Gcvb-8	69	87	AATTCACACAACAACACAACATCAT	TGGTATGATGTTGTGTTGTTGTGTG
Gcvb-9	73	81	AATTCACAACACAAT	TGGTATTGTGTTGTG
Gcvb-10	81	94	AATTCAATTGCAAACACAAT	TGGTATTGTGTTTGCAATTG
Gcvb-11	90	98	AATTCGACCAATTGT	TGGTACAATTGGTCG
Gcvb-12	96	110	AATTCGTCTGAATCGCAGACT	TGGTAGTCTGCGATTCAGACG
Gcvb-13	106	114	AATTCCATGGTCTGT	TGGTACAGACCATGG
Gcvb-14	112	126	AATTCTAGCTTTGCTACCATT	TGGTAATGGTAGCAAAGCTAG
Gcvb-15	125	134	AATTCAAAAAAGGTAT	TGGTATACCTTTTTTG
Gcvb-16	134	149	AATTCAATGTACAGGAAGTGAT	TGGTATCACTTCCTGTACATTG
Gcvb-17	149	161	AATTCACAGACAGGGTAAT	TGGTATTACCCTGTCTGTG
Gcvb-18	157	170	AATTCTCACTATGGACAGAT	TGGTATCTGTCCATAGTGAG
Gcvb-19	163	176	AATTCCATTAATCACTATGT	TGGTACATAGTGATTAATGG
Gcvb-20	177	186	AATTCGGCGGTGCTAT	TGGTATAGCACCGCCG
Gcvb-21	182	195	AATTCCCGCAATTAGGCGGT	TGGTACCGCCTAATTGCGGG
Gcvb-22	196	205	AATTCAAAAAAAGCAT	TGGTATGCTTTTTTTG
Glmy-1	1	9	AATTCTGAGCCACTT	TGGTAAGTGGCTCAG
Glmy-2	4	16	AATTCCGGTGAATGAGCCT	TGGTAGGCTCATTCACCGG
Glmy-3	16	29	AATTCGGCTGACATAAGTCT	TGGTAGACTTATGTCAGCCG
Glmy-4	30	45	AATTCTAGCACGTCCCGAAGGT	TGGTACCTTCGGGACGTGCTAG
Glmy-5	45	53	AATTCATTTTATGTT	TGGTAACATAAAATG
Glmy-6	49	64	AATTCGCGTCATTCGTATTTTT	TGGTAAAAATACGAATGACGCG
Glmy-7	65	80	AATTCGCAGGCACCTTGTTGTT	TGGTAACAACAAGGTGCCTGCG
Glmy-8	75	83	AATTCACGGCAGGCT	TGGTAGCCTGCCGTG
Glmy-9	84	99	AATTCTGATATCAGAAGTTGGT	TGGTACCAACTTCTGATATCAG
Glmy-10	92	100	AATTCCTGATATCAT	TGGTATGATATCAGG
Glmy-11	101	116	AATTCGGTTGATATAGCTACGT	TGGTACGTAGCTATATCAACCG
Glmy-12	114	127	AATTCTTTCGCCCGATGGTT	TGGTAACCATCGGGCGAAAG
Glmy-13	124	133	AATTCTCGACGTTTCT	TGGTAGAAACGTCGAG
Glmy-14	132	147	AATTCAGGCGGTGCCTAACTCT	TGGTAGAGTTAGGCACCGCCTG
Glmy-15	141	150	AATTCATAAGGCGGTT	TGGTAACCGCCTTATG
Glmy-16	150	165	AATTCCGGCTTTGTTATGGAAT	TGGTATTCCATAACAAAGCCGG
Glmy-17	166	181	AATTCAAAGCCGGGAATTACCT	TGGTAGGTAATTCCCGGCTTTG
Glmy-18	174	184	AATTCAACAAAGCCGGT	TGGTACCGGCTTTGTTG
Glmz-1	1	9	AATTCAGCATCTACT	TGGTAGTAGATGCTG
Glmz-2	6	15	AATTCGGAATGAGCAT	TGGTATGCTCATTCCG
Glmz-3	13	28	AATTCGAACATAAGAGATGGAT	TGGTATCCATCTCTTATGTTCG
Glmz-4	29	43	AATTCATGAGGCACTAAGGCT	TGGTAGCCTTAGTGCCTCATG
Glmz-5	44	53	AATTCTCCGGAGTTTT	TGGTAAAACTCCGGAG
Glmz-6	47	62	AATTCCTGCGTCATTCCGGAGT	TGGTACTCCGGAATGACGCAGG
Glmz-7	58	70	AATTCAAACGGCTCTGCGT	TGGTACGCAGAGCCGTTTG
Glmz-8	65	80	AATTCTAAGCACCGTAAACGGT	TGGTACCGTTTACGGTGCTTAG
Glmz-9	77	92	AATTCGTCAGTGGACGATAAGT	TGGTACTTATCGTCCACTGACG
Glmz-10	92	107	AATTCGCATAAGCGACATCTGT	TGGTACAGATGTCGCTTATGCG
Glmz-11	108	123	AATTCCATGGTGTCTGATGAGT	TGGTACTCATCAGACACCATGG
Glmz-12	123	134	AATTCAACGTTGTGTCCT	TGGTAGGACACAACGTTG
Glmz-13	131	141	AATTCTTCACTCAACGT	TGGTACGTTGAGTGAAG
Glmz-14	136	151	AATTCAAGTGGGTGCTTCACTT	TGGTAAGTGAAGCACCCACTTG
Glmz-15	148	157	AATTCGACAACAAGTT	TGGTAACTTGTTGTCG
Glmz-16	150	169	AATTCACAGGTCTGTATGACAACAAT	TGGTATTGTTGTCATACAGACCTGTG
Glmz-17	156	171	AATTCAAACAGGTCTGTATGAT	TGGTATCATACAGACCTGTTTG
Glmz-18	164	172	AATTCAAAACAGGTT	TGGTAACCTGTTTTG
Invr-1	1	9	AATTCCATTCCGCAT	TGGTATGCGGAATGG
Invr-2	3	11	AATTCTGCATTCCGT	TGGTACGGAATGCAG
Invr-3	12	27	AATTCCCTACATAAAACTTTCT	TGGTAGAAAGTTTTATGTAGGG
Invr-4	28	38	AATTCTCACACCTTAAT	TGGTATTAAGGTGTGAG
Invr-5	34	48	AATTCTGCGGACGTTTCACAT	TGGTATGTGAAACGTCCGCAG
Invr-6	47	57	AATTCCTTTATTGGTGT	TGGTACACCAATAAAGG
Invr-7	54	69	AATTCCACCTCGCCGGGCTTTT	TGGTAAAAGCCCGGCGAGGTGG
Invr-8	66	74	AATTCGGCATCACCT	TGGTAGGTGATGCCG
Invr-9	73	88	AATTCTGAACGCCCAGGTTGGT	TGGTACCAACCTGGGCGTTCAG
Invr-10	80	93	AATTCGAACATGAACGCCCT	TGGTAGGGCGTTCATGTTCG
Ipex-1	1	9	AATTCATCAGATTAT	TGGTATAATCTGATG
Ipex-2	4	13	AATTCCGTAATCAGAT	TGGTATCTGATTACGG
Ipex-3	11	25	AATTCACATATCTTTTTCGTT	TGGTAACGAAAAAGATATGTG
Ipex-4	26	34	AATTCCCTCCCGCAT	TGGTATGCGGGAGGG
Ipex-5	34	49	AATTCGTTGGGGAGGCAACGCT	TGGTAGCGTTGCCTCCCCAACG
Ipex-6	45	54	AATTCTATATGTTGGT	TGGTACCAACATATAG
Ipex-7	54	68	AATTCTTGAGGGAGCCACTTT	TGGTAAAGTGGCTCCCTCAAG
Ipex-8	69	83	AATTCTCTAAAGGAAGTGGCT	TGGTAGCCACTTCCTTTAGAG
Ipex-9	79	89	AATTCTGTGCTTCTAAT	TGGTATTAGAAGCACAG
Ipex-10	90	105	AATTCTAGTTAGAAGCAAGGTT	TGGTAACCTTGCTTCTAACTAG
Ipex-11	105	114	AATTCAGGTTTATATT	TGGTAATATAAACCTG
Ipex-12	108	123	AATTCTATAACAGAAGGTTTAT	TGGTATAAACCTTCTGTTATAG
Ipex-13	120	129	AATTCGTAATATATAT	TGGTATATATATTACG
Ipex-14	128	142	AATTCCCAAAAATAAAGGGTT	TGGTAACCCTTTATTTTTGGG
Ipex-15	143	152	AATTCTGAGACGCCCT	TGGTAGGGCGTCTCAG
Ipex-16	153	167	AATTCTTAAAAATGGGGCGTT	TGGTAACGCCCCATTTTTAAG
Isrb-1	1	9	AATTCGTTATTGTCT	TGGTAGACAATAACG
Isrb-2	10	19	AATTCTTATACAGGTT	TGGTAACCTGTATAAG
Isrb-3	13	28	AATTCGACCATTTGTTATACAT	TGGTATGTATAACAAATGGTCG
Isrb-4	26	37	AATTCCGGCACTCCGACT	TGGTAGTCGGAGTGCCGG
Isrb-5	33	48	AATTCCAGTTTCATCGCGGCAT	TGGTATGCCGCGATGAAACTGG
Isrb-6	43	51	AATTCGCGCAGTTTT	TGGTAAAACTGCGCG
Isrb-7	52	65	AATTCCTTTTCAGGATTTTT	TGGTAAAAATCCTGAAAAGG
Isrb-8	59	68	AATTCATACTTTTCAT	TGGTATGAAAAGTATG
Isrb-9	68	80	AATTCTAGTTATTGAACAT	TGGTATGTTCAATAACTAG
Isrb-10	77	86	AATTCTTGCAATAGTT	TGGTAACTATTGCAAG
Isrb-11	82	96	AATTCTTTGAACGTCTTGCAT	TGGTATGCAAGACGTTCAAAG
Isrb-12	92	100	AATTCCGTCTTTGAT	TGGTATCAAAGACGG
Isrb-13	100	115	AATTCTATTGCCTGGCGGTACT	TGGTAGTACCGCCAGGCAATAG
Isrb-14	109	118	AATTCACATATTGCCT	TGGTAGGCAATATGTG
Isrb-15	117	132	AATTCTTTTTGTTATCGGAACT	TGGTAGTTCCGATAACAAAAAG
Isrb-16	132	146	AATTCCTGCCGGAGCAGGTTT	TGGTAAACCTGCTCCGGCAGG
Isrb-17	145	160	AATTCGGACACAAAAAAACCTT	TGGTAAGGTTTTTTTGTGTCCG
Isrc-1	1	9	AATTCATTGATCGTT	TGGTAACGATCAATG
Isrc-2	3	11	AATTCATATTGATCT	TGGTAGATCAATATG
Isrc-3	11	23	AATTCTCGATAAAATAGAT	TGGTATCTATTTTATCGAG
Isrc-4	20	28	AATTCAACGATCGAT	TGGTATCGATCGTTG
Isrc-5	26	41	AATTCATCGATCGATATAAACT	TGGTAGTTTATATCGATCGATG
Isrc-6	42	51	AATTCTTATTAGCTTT	TGGTAAAGCTAATAAG
Isrc-7	49	64	AATTCCTGACAAAGGTTATTAT	TGGTATAATAACCTTTGTCAGG
Isrc-8	56	67	AATTCTTACTGACAAAGT	TGGTACTTTGTCAGTAAG
Isrc-9	67	82	AATTCACGTATCTGTGCATGTT	TGGTAACATGCACAGATACGTG
Isrc-10	82	92	AATTCGTCTTTCTGTAT	TGGTATACAGAAAGACG
Isrc-11	93	108	AATTCCTGTTGTTCCCTGAATT	TGGTAATTCAGGGAACAACAGG
Isrc-12	103	113	AATTCTGGTTCTGTTGT	TGGTACAACAGAACCAG
Isrc-13	114	129	AATTCGGGAGTTTCTGAATTGT	TGGTACAATTCAGAAACTCCCG
Isrc-14	129	143	AATTCGGAGGTCCGGCTGTGT	TGGTACACAGCCGGACCTCCG
Isrc-15	144	159	AATTCAAAGGGTTACAGTGCCT	TGGTAGGCACTGTAACCCTTTG
Isrc-16	160	168	AATTCCCGGCAGGTT	TGGTAACCTGCCGGG
Isrc-17	165	177	AATTCACGTGGATACCGGT	TGGTACCGGTATCCACGTG
Isrc-18	170	185	AATTCACCCACAAACGTGGATT	TGGTAATCCACGTTTGTGGGTG
Isrc-19	184	192	AATTCAGCCGGTACT	TGGTAGTACCGGCTG
Isrc-20	187	202	AATTCTGAATAAAAAAGCCGGT	TGGTACCGGCTTTTTTATTCAG
Isrc-21	195	204	AATTCGGTGAATAAAT	TGGTATTTATTCACCG
Istr-1-1	1	9	AATTCTATGTCAACT	TGGTAGTTGACATAG
Istr-1-2	7	17	AATTCCACTGTATTATT	TGGTAATAATACAGTGG
Istr-1-3	17	32	AATTCGGTAACCGCAAAGCACT	TGGTAGTGCTTTGCGGTTACCG
Istr-1-4	33	47	AATTCCAGTCGCCTGCGGCTT	TGGTAAGCCGCAGGCGACTGG
Istr-1-5	46	58	AATTCCGAGGTTTCGTCAT	TGGTATGACGAAACCTCGG
Istr-1-6	58	73	AATTCAAAACCCCGCCGGAGCT	TGGTAGCTCCGGCGGGGTTTTG
Istr-1-7	66	75	AATTCAAAAAACCCCT	TGGTAGGGGTTTTTTG
Mcas-1	1	9	AATTCCAGATTTCAT	TGGTATGAAATCTGG
Mcas-2	1	12	AATTCTGACAGATTTCAT	TGGTATGAAATCTGTCAG
Mcas-3	8	18	AATTCCTTCAGTGACAT	TGGTATGTCACTGAAGG
Mcas-4	15	30	AATTCGTTGCCAATTTTCTTCT	TGGTAGAAGAAAATTGGCAACG
Mcas-5	27	37	AATTCACCTTTAGTTGT	TGGTACAACTAAAGGTG
Mcas-6	27	42	AATTCTTTTAACCTTTAGTTGT	TGGTACAACTAAAGGTTAAAAG
Mcas-7	36	53	AATTCTGTTATAACGGTTTTAACT	TGGTAGTTAAAACCGTTATAACAG
Mcas-8	37	52	AATTCGTTATAACGGTTTTAAT	TGGTATTAAAACCGTTATAACG
Mcas-9	44	54	AATTCGTGTTATAACGT	TGGTACGTTATAACACG
Mcas-10	49	57	AATTCACTGTGTTAT	TGGTATAACACAGTG
Mcas-11	54	67	AATTCTGCGCCGGTGACTGT	TGGTACAGTCACCGGCGCAG
Mcas-12	65	74	AATTCTCTCCTCTGCT	TGGTAGCAGAGGAGAG
Mcas-13	69	78	AATTCATTGTCTCCTT	TGGTAAGGAGACAATG
Mcas-14	74	89	AATTCTTAAATCCGGCATTGTT	TGGTAACAATGCCGGATTTAAG
Mcas-15	88	98	AATTCATCCGCGTCTTT	TGGTAAAGACGCGGATG
Mcas-16	98	112	AATTCACACACAGCAGTGCAT	TGGTATGCACTGCTGTGTGTG
Mcas-17	98	113	AATTCTACACACAGCAGTGCAT	TGGTATGCACTGCTGTGTGTAG
Mcas-18	109	120	AATTCTCTACAGTACACT	TGGTAGTGTACTGTAGAG
Mcas-19	114	122	AATTCACTCTACAGT	TGGTACTGTAGAGTG
Mcas-20	122	136	AATTCTCGACATCCGCCAGAT	TGGTATCTGGCGGATGTCGAG
Mcas-21	127	135	AATTCCGACATCCGT	TGGTACGGATGTCGG
Mcas-22	136	144	AATTCAGAGTCTGTT	TGGTAACAGACTCTG
Mcas-23	142	157	AATTCTGCATAAAAAAATAGAT	TGGTATCTATTTTTTTATGCAG
Mcas-24	148	158	AATTCCTGCATAAAAAT	TGGTATTTTTATGCAGG
Mgrr-1	1	9	AATTCTAACGAATCT	TGGTAGATTCGTTAG
Mgrr-2	9	17	AATTCTGCACTGATT	TGGTAATCAGTGCAG
Mgrr-3	14	22	AATTCTTTCCTGCAT	TGGTATGCAGGAAAG
Mgrr-4	19	34	AATTCGCTAACAGGCATTTTCT	TGGTAGAAAATGCCTGTTAGCG
Mgrr-5	28	37	AATTCTACGCTAACAT	TGGTATGTTAGCGTAG
Mgrr-6	38	53	AATTCATTTGTGTTTTGCTTTT	TGGTAAAAGCAAAACACAAATG
Mgrr-7	54	68	AATTCTGCTTGCATGGATAGT	TGGTACTATCCATGCAAGCAG
Mgrr-8	68	80	AATTCACCGGCGGTGAATT	TGGTAATTCACCGCCGGTG
Mgrr-9	76	84	AATTCGTAAACCGGT	TGGTACCGGTTTACG
Mgrr-10	83	96	AATTCAAAAAACCGCCAGTT	TGGTAACTGGCGGTTTTTTG
Mgrr-11	90	98	AATTCAAAAAAAACT	TGGTAGTTTTTTTTG
Micc-1	1	9	AATTCGCATATAACT	TGGTAGTTATATGCG
Micc-2	5	14	AATTCTAAAGGCATAT	TGGTATATGCCTTTAG
Micc-3	13	28	AATTCAAAATCTGTGACAATAT	TGGTATATTGTCACAGATTTTG
Micc-4	29	40	AATTCCCAACAGAAAATT	TGGTAATTTTCTGTTGGG
Micc-5	39	53	AATTCGCAATGCAATGGCCCT	TGGTAGGGCCATTGCATTGCG
Micc-6	51	61	AATTCAATCAGTGGCAT	TGGTATGCCACTGATTG
Micc-7	55	69	AATTCTGTTGGAAAATCAGTT	TGGTAACTGATTTTCCAACAG
Micc-8	70	80	AATTCGTCTTTTTATAT	TGGTATATAAAAAGACG
Micc-9	81	96	AATTCACGACTGTTCGGGCTTT	TGGTAAAGCCCGAACAGTCGTG
Micc-10	94	109	AATTCAAAAAAAGCCCGGACGT	TGGTACGTCCGGGCTTTTTTTG
Micf-1	1	9	AATTCGATGATAGCT	TGGTAGCTATCATCG
Micf-2	1	13	AATTCTAATGATGATAGCT	TGGTAGCTATCATCATTAG
Micf-3	10	24	AATTCATAAATAAAGTTAATT	TGGTAATTAACTTTATTTATG
Micf-4	14	33	AATTCATGACGGTAATAAATAAAGTT	TGGTAACTTTATTTATTACCGTCATG
Micf-5	24	39	AATTCAAATGAATGACGGTAAT	TGGTATTACCGTCATTCATTTG
Micf-6	34	43	AATTCTCAGAAATGAT	TGGTATCATTTCTGAG
Micf-7	41	56	AATTCGGTAAACAGACATTCAT	TGGTATGAATGTCTGTTTACCG
Micf-8	51	59	AATTCAGGGGTAAAT	TGGTATTTACCCCTG
Micf-9	58	73	AATTCCATCCGGTTGAAATAGT	TGGTACTATTTCAACCGGATGG
Micf-10	71	79	AATTCGCGAGGCATT	TGGTAATGCCTCGCG
Micf-11	77	92	AATTCAAAAAAACCGAATGCGT	TGGTACGCATTCGGTTTTTTTG
Micf-12	83	93	AATTCAAAAAAAACCGT	TGGTACGGTTTTTTTTG
Micl-1	1	9	AATTCGGTAAAAATT	TGGTAATTTTTACCG
Micl-2	7	16	AATTCATGCAACGGTT	TGGTAACCGTTGCATG
Micl-3	17	32	AATTCCATATTGGGCGACATGT	TGGTACATGTCGCCCAATATGG
Micl-4	33	44	AATTCACGAGCAAGCATT	TGGTAATGCTTGCTCGTG
Micl-5	44	58	AATTCTGCAGGGGCCTGGTAT	TGGTATACCAGGCCCCTGCAG
Micl-6	52	64	AATTCTGAAATTGCAGGGT	TGGTACCCTGCAATTTCAG
Micl-7	63	78	AATTCAAAAAGGCCCCTGTTGT	TGGTACAACAGGGGCCTTTTTG
Micl-8	72	80	AATTCAAAAAAAGGT	TGGTACCTTTTTTTG
Nc2-1	1	9	AATTCATTTTTTCCT	TGGTAGGAAAAAATG
Nc2-2	8	16	AATTCGCCGAGGATT	TGGTAATCCTCGGCG
Nc2-3	12	27	AATTCCTTTCGAATTAGCCGAT	TGGTATCGGCTAATTCGAAAGG
Nc2-4	24	32	AATTCGCGCGCTTTT	TGGTAAAAGCGCGCG
Nc2-5	33	45	AATTCGGGGACTGTCCGTT	TGGTAACGGACAGTCCCCG
Nc2-6	46	54	AATTCAGGGGGCGAT	TGGTATCGCCCCCTG
Nc2-7	52	65	AATTCCCCTCTCCCCGAGGT	TGGTACCTCGGGGAGAGGGG
Nc2-8	65	80	AATTCTTCCCCTCACCCTAACT	TGGTAGTTAGGGTGAGGGGAAG
Nc2-9	80	88	AATTCCGGGCCTGTT	TGGTAACAGGCCCGG
Nc2-10	89	104	AATTCGATAAGTTTGCTTGTGT	TGGTACACAAGCAAACTTATCG
Nc2-11	104	118	AATTCGGCCTGAGATTGCTGT	TGGTACAGCAATCTCAGGCCG
Nc2-12	119	133	AATTCGCCGAATGAATATCCT	TGGTAGGATATTCATTCGGCG
Nc2-13	133	145	AATTCTTTTTGTAAAAGGT	TGGTACCTTTTACAAAAAG
Nc5-1	1	9	AATTCAGGCCGGATT	TGGTAATCCGGCCTG
Nc5-2	5	14	AATTCTCCGTAGGCCT	TGGTAGGCCTACGGAG
Nc5-3	12	27	AATTCAATTCCCGCACCCTCCT	TGGTAGGAGGGTGCGGGAATTG
Nc5-4	28	40	AATTCTATCAGGCCTACAT	TGGTATGTAGGCCTGATAG
Nc5-5	40	51	AATTCCTTGCGCGTCTTT	TGGTAAAGACGCGCAAGG
Nc5-6	46	54	AATTCACGCTTGCGT	TGGTACGCAAGCGTG
Nc5-7	53	67	AATTCACTGCCTGATGCGACT	TGGTAGTCGCATCAGGCAGTG
Nc5-8	66	76	AATTCATGGTGCCGACT	TGGTAGTCGGCACCATG
Nc5-9	73	88	AATTCCCGCATCCGGCAATGGT	TGGTACCATTGCCGGATGCGGG
Nc5-10	87	102	AATTCATAAGGCGTTTACGCCT	TGGTAGGCGTAAACGCCTTATG
Nc5-11	93	104	AATTCGGATAAGGCGTTT	TGGTAAACGCCTTATCCG
Omra-1	1	9	AATTCACCTCTGGGT	TGGTACCCAGAGGTG
Omra-2	1	19	AATTCACCAATCAATACCTCTGGGT	TGGTACCCAGAGGTATTGATTGGTG
Omra-3	9	22	AATTCCTCACCAATCAATAT	TGGTATATTGATTGGTGAGG
Omra-4	23	38	AATTCGAGCGTACCGAATAATT	TGGTAATTATTCGGTACGCTCG
Omra-5	31	39	AATTCAGAGCGTACT	TGGTAGTACGCTCTG
Omra-6	40	55	AATTCAAGAGACAGGGTACGAT	TGGTATCGTACCCTGTCTCTTG
Omra-7	54	68	AATTCCGCAGGTTGGTGCAAT	TGGTATTGCACCAACCTGCGG
Omra-8	62	71	AATTCCCGCGCAGGTT	TGGTAACCTGCGCGGG
Omra-9	71	83	AATTCAAACCTGCGCATCT	TGGTAGATGCGCAGGTTTG
Omra-10	78	88	AATTCAAAAAAAACCTT	TGGTAAGGTTTTTTTTG
Omrb-1	1	9	AATTCACCTCTGGGT	TGGTACCCAGAGGTG
Omrb-2	2	15	AATTCATCAATACCTCTGGT	TGGTACCAGAGGTATTGATG
Omrb-3	2	20	AATTCCACCTATCAATACCTCTGGT	TGGTACCAGAGGTATTGATAGGTGG
Omrb-4	4	12	AATTCAATACCTCTT	TGGTAAGAGGTATTG
Omrb-5	11	24	AATTCACTTCACCTATCAAT	TGGTATTGATAGGTGAAGTG
Omrb-6	22	35	AATTCACCCGAAGTTGACTT	TGGTAAGTCAACTTCGGGTG
Omrb-7	36	46	AATTCTCATGTGCTCAT	TGGTATGAGCACATGAG
Omrb-8	46	60	AATTCCAGGCTGGTGTAATTT	TGGTAAATTACACCAGCCTGG
Omrb-9	61	76	AATTCAACCTGCGCATCTGCGT	TGGTACGCAGATGCGCAGGTTG
Oxys-1	1	9	AATTCCTCCGTTTCT	TGGTAGAAACGGAGG
Oxys-2	7	15	AATTCGTGCCGCTCT	TGGTAGAGCGGCACG
Oxys-3	16	31	AATTCTCAAGGGTTAAAAGAGT	TGGTACTCTTTTAACCCTTGAG
Oxys-4	32	43	AATTCCGGGCAGTGACTT	TGGTAAGTCACTGCCCGG
Oxys-5	38	52	AATTCCTCTCGAAACGGGCAT	TGGTATGCCCGTTTCGAGAGG
Oxys-6	53	68	AATTCTATTCGAGTTGAGAAAT	TGGTATTTCTCAACTCGAATAG
Oxys-7	67	75	AATTCCTTTAGTTAT	TGGTATAACTAAAGG
Oxys-8	70	85	AATTCTTCACGTTGGCTTTAGT	TGGTACTAAAGCCAACGTGAAG
Oxys-9	79	87	AATTCAGTTCACGTT	TGGTAACGTGAACTG
Oxys-10	87	95	AATTCTCCGCAAAAT	TGGTATTTTGCGGAG
Oxys-11	95	110	AATTCAGCGGATCCTGGAGATT	TGGTAATCTCCAGGATCCGCTG
Psrd-1	1	9	AATTCATATGCCTAT	TGGTATAGGCATATG
Psrd-2	8	23	AATTCTCTGATGGAAAAAAATT	TGGTAATTTTTTTCCATCAGAG
Psrd-3	22	37	AATTCATCAATACGCTATATCT	TGGTAGATATAGCGTATTGATG
Psrd-4	37	48	AATTCAAATGGCTATCAT	TGGTATGATAGCCATTTG
Psrd-5	47	62	AATTCAAGCGCATAGTTTAAAT	TGGTATTTAAACTATGCGCTTG
Psrd-6	57	66	AATTCAACGAAGCGCT	TGGTAGCGCTTCGTTG
Psrd-7	65	79	AATTCCATCAACCTGCAAAAT	TGGTATTTTGCAGGTTGATGG
Psrd-8	80	95	AATTCCAGTGCTGATAACAAAT	TGGTATTTGTTATCAGCACTGG
Psrd-9	89	100	AATTCTCGTTCAGTGCTT	TGGTAAGCACTGAACGAG
Psrd-10	101	116	AATTCGGTTACTGCTTTATTTT	TGGTAAAATAAAGCAGTAACCG
Psrd-11	113	123	AATTCCATTGCGGGTTT	TGGTAAACCCGCAATGG
Psrd-12	117	126	AATTCACACATTGCGT	TGGTACGCAATGTGTG
Psrd-13	125	140	AATTCTGCCAATAATTCGCACT	TGGTAGTGCGAATTATTGGCAG
Psrd-14	133	142	AATTCTTTGCCAATAT	TGGTATATTGGCAAAG
Psrd-15	143	158	AATTCCAGCCTGTGGTTGCCTT	TGGTAAGGCAACCACAGGCTGG
Psrd-16	155	169	AATTCAAAGAAAAAGGCAGCT	TGGTAGCTGCCTTTTTCTTTG
Psrn-1	1	9	AATTCCCCCTTTGCT	TGGTAGCAAAGGGGG
Psrn-2	10	25	AATTCCGGCAATGAAGTTACTT	TGGTAAGTAACTTCATTGCCGG
Psrn-3	19	28	AATTCGACCGGCAATT	TGGTAATTGCCGGTCG
Psrn-4	27	41	AATTCCGTAATGACGATCGAT	TGGTATCGATCGTCATTACGG
Psrn-5	39	47	AATTCACACATCGTT	TGGTAACGATGTGTG
Psrn-6	43	58	AATTCTGTGTTTTTTCACACAT	TGGTATGTGTGAAAAAACACAG
Psrn-7	56	68	AATTCGGTGACCGGATGTT	TGGTAACATCCGGTCACCG
Psrn-8	61	70	AATTCCCGGTGACCGT	TGGTACGGTCACCGGG
Psrn-9	70	85	AATTCTTCCTTTCGGGTTGCCT	TGGTAGGCAACCCGAAAGGAAG
Psrn-10	85	99	AATTCAATACGTCTGCGTATT	TGGTAATACGCAGACGTATTG
Psrn-11	100	115	AATTCCTTACAACAAAAAAGGT	TGGTACCTTTTTTGTTGTAAGG
Psrn-12	110	119	AATTCCTCACTTACAT	TGGTATGTAAGTGAGG
Psrn-13	120	135	AATTCCGCCTTCCGGCAAGGTT	TGGTAACCTTGCCGGAAGGCGG
Psrn-14	135	145	AATTCGCATAGACCTCT	TGGTAGAGGTCTATGCG
Psrn-15	140	155	AATTCTGCTTTTTATGCATAGT	TGGTACTATGCATAAAAAGCAG
Psrn-16	156	171	AATTCGGAAGACGTCAGCCGCT	TGGTAGCGGCTGACGTCTTCCG
Psrn-17	172	187	AATTCAAAAACGGCCAACGTCT	TGGTAGACGTTGGCCGTTTTTG
Psrn-18	180	188	AATTCAAAAAACGGT	TGGTACCGTTTTTTG
Rdla-1	1	9	AATTCAACCAGAACT	TGGTAGTTCTGGTTG
Rdla-2	10	24	AATTCCGGGGGCTAATCTTGT	TGGTACAAGATTAGCCCCCGG
Rdla-3	24	39	AATTCAACCTGACAACAGAACT	TGGTAGTTCTGTTGTCAGGTTG
Rdla-4	39	48	AATTCGAGAGGTACAT	TGGTATGTACCTCTCG
Rdla-5	49	57	AATTCCCGCACGTTT	TGGTAAACGTGCGGG
Rdla-6	50	64	AATTCAAAACCCCCGCACGTT	TGGTAACGTGCGGGGGTTTTG
Rdla-7	59	67	AATTCGAGAAAACCT	TGGTAGGTTTTCTCG
Rdlb-1	1	9	AATTCAAACCAGACT	TGGTAGTCTGGTTTG
Rdlb-2	10	25	AATTCACGGGGGCTAATCTTGT	TGGTACAAGATTAGCCCCCGTG
Rdlb-3	26	40	AATTCAAACCTGACAACAGAT	TGGTATCTGTTGTCAGGTTTG
Rdlb-4	40	49	AATTCTGAGAGGTAAT	TGGTATTACCTCTCAG
Rdlb-5	45	60	AATTCCCCCCGCACGTTGAGAT	TGGTATCTCAACGTGCGGGGGG
Rdlb-6	57	65	AATTCGAAAACCCCT	TGGTAGGGGTTTTCG
Rdlb-7	58	66	AATTCAGAAAACCCT	TGGTAGGGTTTTCTG
Rdlc-1	1	9	AATTCAAACCAGACT	TGGTAGTCTGGTTTG
Rdlc-2	2	12	AATTCTTGAAACCAGAT	TGGTATCTGGTTTCAAG
Rdlc-3	11	26	AATTCAACGGGGGCTAATCTTT	TGGTAAAGATTAGCCCCCGTTG
Rdlc-4	26	39	AATTCAACCTGACAACAAAT	TGGTATTTGTTGTCAGGTTG
Rdlc-5	38	47	AATTCAGAGGTAAAAT	TGGTATTTTACCTCTG
Rdlc-6	47	62	AATTCAACCCCCGCACGTTGAT	TGGTATCAACGTGCGGGGGTTG
Rdlc-7	60	68	AATTCAGAGAAAACT	TGGTAGTTTTCTCTG
Rdld-1	1	9	AATTCACTCTAGACT	TGGTAGTCTAGAGTG
Rdld-2	9	23	AATTCGGGGGCTAATCTTGAT	TGGTATCAAGATTAGCCCCCG
Rdld-3	23	38	AATTCACCTGACAACACCACGT	TGGTACGTGGTGTTGTCAGGTG
Rdld-4	35	46	AATTCAGGTATGCACCTT	TGGTAAGGTGCATACCTG
Rdld-5	47	62	AATTCAACCCCCGCACGTTGCT	TGGTAGCAACGTGCGGGGGTTG
Rdld-6	52	64	AATTCAAAACCCCCGCACT	TGGTAGTGCGGGGGTTTTG
Rhyb-1	1	9	AATTCCCTGATCGCT	TGGTAGCGATCAGGG
Rhyb-2	9	25	AATTCTCTCCGCGAGGGTCTTCT	TGGTAGAAGACCCTCGCGGAGAG
Rhyb-3	10	18	AATTCGAGGGTCTTT	TGGTAAAGACCCTCG
Rhyb-4	12	25	AATTCTCTCCGCGAGGGTCT	TGGTAGACCCTCGCGGAGAG
Rhyb-5	17	26	AATTCTTCTCCGCGAT	TGGTATCGCGGAGAAG
Rhyb-6	26	38	AATTCCGTGCTTTCAGGTT	TGGTAACCTGAAAGCACGG
Rhyb-7	27	39	AATTCTCGTGCTTTCAGGT	TGGTACCTGAAAGCACGAG
Rhyb-8	34	50	AATTCTGTGAGCAATGTCGTGCT	TGGTAGCACGACATTGCTCACAG
Rhyb-9	36	60	AATTCCTGGAAGCAATGTGAGCAATGTCGTT	TGGTAACGACATTGCTCACATTGCTTCCAGG
Rhyb-10	38	52	AATTCAATGTGAGCAATGTCT	TGGTAGACATTGCTCACATTG
Rhyb-11	38	57	AATTCGAAGCAATGTGAGCAATGTCT	TGGTAGACATTGCTCACATTGCTTCG
Rhyb-12	39	48	AATTCTGAGCAATGTT	TGGTAACATTGCTCAG
Rhyb-13	41	57	AATTCGAAGCAATGTGAGCAATT	TGGTAATTGCTCACATTGCTTCG
Rhyb-14	42	57	AATTCGAAGCAATGTGAGCAAT	TGGTATTGCTCACATTGCTTCG
Rhyb-15	43	68	AATTCAAGTAATACTGGAAGCAATGTGAGCAT	TGGTATGCTCACATTGCTTCCAGTATTACTTG
Rhyb-16	43	55	AATTCAGCAATGTGAGCAT	TGGTATGCTCACATTGCTG
Rhyb-17	43	51	AATTCATGTGAGCAT	TGGTATGCTCACATG
Rhyb-18	53	68	AATTCAAGTAATACTGGAAGCT	TGGTAGCTTCCAGTATTACTTG
Rhyb-19	58	73	AATTCTGGCTAAGTAATACTGT	TGGTACAGTATTACTTAGCCAG
Rhyb-20	68	76	AATTCGGCTGGCTAT	TGGTATAGCCAGCCG
Rhyb-21	74	88	AATTCAAGCCAGCACCCGGCT	TGGTAGCCGGGTGCTGGCTTG
Rhyb-22	82	90	AATTCAAAAGCCAGT	TGGTACTGGCTTTTG
Rpra-1	1	9	AATTCTATAACCGTT	TGGTAACGGTTATAG
Rpra-2	5	15	AATTCTTGATTTATAAT	TGGTATTATAAATCAAG
Rpra-3	13	28	AATTCATAAATCAATATGTTGT	TGGTACAACATATTGATTTATG
Rpra-4	27	37	AATTCTCCATGCTTATT	TGGTAATAAGCATGGAG
Rpra-5	28	45	AATTCAGGGGATTTCCATGCTTAT	TGGTATAAGCATGGAAATCCCCTG
Rpra-6	30	39	AATTCTTTCCATGCTT	TGGTAAGCATGGAAAG
Rpra-7	40	55	AATTCTGTTTCACTCAGGGGAT	TGGTATCCCCTGAGTGAAACAG
Rpra-8	55	64	AATTCGCAATTCGTTT	TGGTAAACGAATTGCG
Rpra-9	63	78	AATTCAAAGACTACACACAGCT	TGGTAGCTGTGTGTAGTCTTTG
Rpra-10	77	85	AATTCGATGGGCAAT	TGGTATTGCCCATCG
Rpra-11	79	97	AATTCCCCATCGTGGGAGATGGGCT	TGGTAGCCCATCTCCCACGATGGGG
Rpra-12	83	98	AATTCGCCCATCGTGGGAGATT	TGGTAATCTCCCACGATGGGCG
Rpra-13	91	105	AATTCAAAAAAAGCCCATCGT	TGGTACGATGGGCTTTTTTTG
Rsex-1	1	9	AATTCTAATAAAAAT	TGGTATTTTTATTAG
Rsex-2	10	23	AATTCATCATGACACAGAAT	TGGTATTCTGTGTCATGATG
Rsex-3	20	34	AATTCATAACGGAAGCATCAT	TGGTATGATGCTTCCGTTATG
Rsex-4	35	47	AATTCCGATAAAAGGCTAT	TGGTATAGCCTTTTATCGG
Rsex-5	37	50	AATTCAGACGATAAAAGGCT	TGGTAGCCTTTTATCGTCTG
Rsex-6	45	59	AATTCATATAAACAAGACGAT	TGGTATCGTCTTGTTTATATG
Rsex-7	57	65	AATTCCAAAAAATAT	TGGTATATTTTTTGG
Rsex-8	63	77	AATTCATCATGCCGGCCCAAT	TGGTATTGGGCCGGCATGATG
Rsex-9	78	91	AATTCAAAAAAAAGCCGGCT	TGGTAGCCGGCTTTTTTTTG
Ryba-1	1	9	AATTCGAGGGATGAT	TGGTATCATCCCTCG
Ryba-2	7	15	AATTCATCCTTGAGT	TGGTACTCAAGGATG
Ryba-3	16	27	AATTCCTAATCCCGTCGT	TGGTACGACGGGATTAGG
Ryba-4	21	29	AATTCTGCTAATCCT	TGGTAGGATTAGCAG
Ryba-5	30	42	AATTCAGACCTCCTGACTT	TGGTAAGTCAGGAGGTCTG
Ryba-6	40	54	AATTCAACTCATTCATAAGAT	TGGTATCTTATGAATGAGTTG
Ryba-7	54	65	AATTCTACACCTCTTGAT	TGGTATCAAGAGGTGTAG
Ryba-8	57	68	AATTCGCATACACCTCTT	TGGTAAGAGGTGTATGCG
Ryba-9	67	82	AATTCATGACTAAACACGCGCT	TGGTAGCGCGTGTTTAGTCATG
Ryba-10	74	89	AATTCAGGGAGAATGACTAAAT	TGGTATTTAGTCATTCTCCCTG
Rybb-1	1	9	AATTCAGCAGTGGCT	TGGTAGCCACTGCTG
Rybb-2	1	16	AATTCAAAGAAAAGCAGTGGCT	TGGTAGCCACTGCTTTTCTTTG
Rybb-3	1	13	AATTCGAAAAGCAGTGGCT	TGGTAGCCACTGCTTTTCG
Rybb-4	3	17	AATTCCAAAGAAAAGCAGTGT	TGGTACACTGCTTTTCTTTGG
Rybb-5	4	17	AATTCCACAAAATGGGGACT	TGGTAGTCCCCATTTTGTGG
Rybb-6	5	22	AATTCGACATCAAAGAAAAGCAGT	TGGTACTGCTTTTCTTTGATGTCG
Rybb-7	9	19	AATTCATCAAAGAAAAT	TGGTATTTTCTTTGATG
Rybb-8	17	31	AATTCCAAAATGGGGACATCT	TGGTAGATGTCCCCATTTTGG
Rybb-9	17	34	AATTCCCACAAAATGGGGACATCT	TGGTAGATGTCCCCATTTTGTGGG
Rybb-10	20	35	AATTCATCAAAGAAAAGCAGTT	TGGTAACTGCTTTTCTTTGATG
Rybb-11	31	40	AATTCTGGGCTCCACT	TGGTAGTGGAGCCCAG
Rybb-12	34	49	AATTCCGGGGTTGATGGGCTCT	TGGTAGAGCCCATCAACCCCGG
Rybb-13	50	58	AATTCCCGAAATGGT	TGGTACCATTTCGGG
Rybb-14	57	72	AATTCCCATCAACCTTGAACCT	TGGTAGGTTCAAGGTTGATGGG
Rybb-15	69	80	AATTCCAAAAAACCCATT	TGGTAATGGGTTTTTTGG
Rybb-16	72	81	AATTCACAAAAAACCT	TGGTAGGTTTTTTGTG
Rydb-1	1	9	AATTCAAGAATAATT	TGGTAATTATTCTTG
Rydb-2	8	17	AATTCGGGGCGATAAT	TGGTATTATCGCCCCG
Rydb-3	16	31	AATTCGCTTAGCTCTTGAAGGT	TGGTACCTTCAAGAGCTAAGCG
Rydb-4	31	45	AATTCCGGCACTCTCAGTGGT	TGGTACCACTGAGAGTGCCGG
Rydb-5	45	60	AATTCTCCGGCGCTTATCTCCT	TGGTAGGAGATAAGCGCCGGAG
Rydb-6	57	68	AATTCCTACCCCATCCGT	TGGTACGGATGGGGTAGG
Rydc-1	1	9	AATTCCATCGGAAGT	TGGTACTTCCGATGG
Rydc-2	8	16	AATTCGGGTCTACAT	TGGTATGTAGACCCG
Rydc-3	15	29	AATTCAGGCGAAGAATACGGT	TGGTACCGTATTCTTCGCCTG
Rydc-4	27	35	AATTCTGGTACAGGT	TGGTACCTGTACCAG
Rydc-5	34	48	AATTCTAAAACCGACCCGTGT	TGGTACACGGGTCGGTTTTAG
Rydc-6	49	59	AATTCAACGCCTGTACT	TGGTAGTACAGGCGTTG
Rydc-7	51	64	AATTCAAGAAAACGCCTGTT	TGGTAACAGGCGTTTTCTTG
Ryea-1	1	9	AATTCGCTGACTTTT	TGGTAAAAGTCAGCG
Ryea-2	7	15	AATTCTCCTTCGCTT	TGGTAAGCGAAGGAG
Ryea-3	15	30	AATTCAAAGCCAGAAGCATTTT	TGGTAAAATGCTTCTGGCTTTG
Ryea-4	28	36	AATTCCTGTTAAAAT	TGGTATTTTAACAGG
Ryea-5	33	48	AATTCGTCTCTTTTTATCTGTT	TGGTAACAGATAAAAAGAGACG
Ryea-6	43	55	AATTCGTGTTCGGTCTCTT	TGGTAAGAGACCGAACACG
Ryea-7	55	70	AATTCCCGAATACAGGAATCGT	TGGTACGATTCCTGTATTCGGG
Ryea-8	67	82	AATTCCATTTCCCTGGACCGAT	TGGTATCGGTCCAGGGAAATGG
Ryea-9	80	95	AATTCCTCTCCCAAGAGCCATT	TGGTAATGGCTCTTGGGAGAGG
Ryea-10	91	99	AATTCGGCTCTCTCT	TGGTAGAGAGAGCCG
Ryea-11	97	112	AATTCACTTTTAGCGCACGGCT	TGGTAGCCGTGCGCTAAAAGTG
Ryea-12	108	116	AATTCGCCAACTTTT	TGGTAAAAGTTGGCG
Ryea-13	116	131	AATTCTAAGCCTGCATTAATGT	TGGTACATTAATGCAGGCTTAG
Ryea-14	132	147	AATTCTAAAGGGCAAGGCAACT	TGGTAGTTGCCTTGCCCTTTAG
Ryea-15	143	151	AATTCTTCTTAAAGT	TGGTACTTTAAGAAG
Ryea-16	149	164	AATTCGCGTCGTCATCTATTCT	TGGTAGAATAGATGACGACGCG
Ryea-17	165	178	AATTCAACTGGAAAACCTGT	TGGTACAGGTTTTCCAGTTG
Ryea-18	179	194	AATTCGACCATTTTGCACGCAT	TGGTATGCGTGCAAAATGGTCG
Ryea-19	188	196	AATTCTTGACCATTT	TGGTAAATGGTCAAG
Ryea-20	197	211	AATTCCCACCACGCTTTTTAT	TGGTATAAAAAGCGTGGTGGG
Ryea-21	210	220	AATTCAGCTGATGACCT	TGGTAGGTCATCAGCTG
Ryea-22	214	229	AATTCTAACATTTCAGCTGATT	TGGTAATCAGCTGAAATGTTAG
Ryea-23	227	235	AATTCGGTTTTTAAT	TGGTATTAAAAACCG
Ryea-24	232	247	AATTCACCAGAACGGGCGGTTT	TGGTAAACCGCCCGTTCTGGTG
Ryea-25	241	249	AATTCTCACCAGAAT	TGGTATTCTGGTGAG
Ryeb-1	1	9	AATTCGTCATCAGCT	TGGTAGCTGATGACG
Ryeb-2	7	22	AATTCAAAAAGCGTGGTGGTCT	TGGTAGACCACCACGCTTTTTG
Ryeb-3	23	31	AATTCATGGTCAATT	TGGTAATTGACCATG
Ryeb-4	24	39	AATTCCGTGCAAAATGGTCAAT	TGGTATTGACCATTTTGCACGG
Ryeb-5	39	54	AATTCAGGTTTTCCAGTTTGCT	TGGTAGCAAACTGGAAAACCTG
Ryeb-6	54	69	AATTCATAGATGACGACGCCAT	TGGTATGGCGTCGTCATCTATG
Ryeb-7	69	84	AATTCCCTTGCCCTTTAAGAAT	TGGTATTCTTAAAGGGCAAGGG
Ryeb-8	77	86	AATTCTGCCTTGCCCT	TGGTAGGGCAAGGCAG
Ryeb-9	87	102	AATTCTTAATGCAGGCTTAGTT	TGGTAACTAAGCCTGCATTAAG
Ryeb-10	100	108	AATTCTTGGCATTAT	TGGTATAATGCCAAG
Ryeb-11	107	121	AATTCCGTGCGCTAAAAGTTT	TGGTAAACTTTTAGCGCACGG
Ryef-1	1	9	AATTCTAAAAATCAT	TGGTATGATTTTTAG
Ryef-2	3	11	AATTCGGTAAAAATT	TGGTAATTTTTACCG
Ryef-3	11	21	AATTCATGATGCAACGT	TGGTACGTTGCATCATG
Ryef-4	22	37	AATTCCATCATATTGGGCGACT	TGGTAGTCGCCCAATATGATGG
Ryef-5	38	52	AATTCCCTGGTACGAGCAAGT	TGGTACTTGCTCGTACCAGGG
Ryef-6	53	66	AATTCTGAAATTGCAGGGGT	TGGTACCCCTGCAATTTCAG
Ryef-7	64	79	AATTCAAAAGGCCCCTGTTGAT	TGGTATCAACAGGGGCCTTTTG
Ryef-8	78	86	AATTCGGATAAAAAT	TGGTATTTTTATCCG
Ryef-9	82	97	AATTCATACTGTTCAGGGATAT	TGGTATATCCCTGAACAGTATG
Ryef-10	98	113	AATTCTTATCGTTCGTTTTTTT	TGGTAAAAAAACGAACGATAAG
Ryef-11	114	129	AATTCGCTCAACAGATCACGGT	TGGTACCGTGATCTGTTGAGCG
Ryef-12	130	139	AATTCACTGTCACCCT	TGGTAGGGTGACAGTG
Ryef-13	137	152	AATTCCAACGCTATGCGCACTT	TGGTAAGTGCGCATAGCGTTGG
Ryef-14	153	168	AATTCTACAATATTTTTAGCAT	TGGTATGCTAAAAATATTGTAG
Ryef-15	167	175	AATTCGAATATATAT	TGGTATATATATTCG
Ryef-16	172	187	AATTCCATAATTAATGTGAATT	TGGTAATTCACATTAATTATGG
Ryef-17	184	192	AATTCAATCCCATAT	TGGTATATGGGATTG
Ryef-18	193	208	AATTCCAGTTTTAGTAATTTAT	TGGTATAAATTACTAAAACTGG
Ryef-19	208	223	AATTCAGAATATATATTTATCT	TGGTAGATAAATATATATTCTG
Ryef-20	220	228	AATTCTATTTAGAAT	TGGTATTCTAAATAG
Ryef-21	226	241	AATTCATAACCCAGTTGCTATT	TGGTAATAGCAACTGGGTTATG
Ryef-22	241	250	AATTCTGCTAAGGAAT	TGGTATTCCTTAGCAG
Ryef-23	244	259	AATTCATCATTAATTGCTAAGT	TGGTACTTAGCAATTAATGATG
Ryef-24	258	266	AATTCCAATGTAATT	TGGTAATTACATTGG
Ryef-25	261	276	AATTCTGATTTATTACAATGTT	TGGTAACATTGTAATAAATCAG
Ryef-26	276	284	AATTCAAAGAATATT	TGGTAATATTCTTTG
Ryef-27	285	295	AATTCAAACAATCGATT	TGGTAATCGATTGTTTG
Ryef-28	286	301	AATTCTGCCTGAAACAATCGAT	TGGTATCGATTGTTTCAGGCAG
Ryef-29	302	317	AATTCTAATTAGGCACAACACT	TGGTAGTGTTGTGCCTAATTAG
Ryef-30	313	323	AATTCCTTGCATAATTT	TGGTAAATTATGCAAGG
Ryef-31	321	329	AATTCTAACCGCTTT	TGGTAAAGCGGTTAG
Ryef-32	328	342	AATTCATATACAACGAATTAT	TGGTATAATTCGTTGTATATG
Ryef-33	336	344	AATTCAAATATACAT	TGGTATGTATATTTG
Ryef-34	345	359	AATTCAATCATTGTATAATTT	TGGTAAATTATACAATGATTG
Ryef-35	360	369	AATTCTGGACACCGAT	TGGTATCGGTGTCCAG
Ryef-36	367	382	AATTCCTAATTAAATTACTGGT	TGGTACCAGTAATTTAATTAGG
Ryef-37	382	390	AATTCAGATTCCTCT	TGGTAGAGGAATCTG
Ryfa-1	1	9	AATTCAAGGGCCGCT	TGGTAGCGGCCCTTG
Ryfa-2	6	14	AATTCGCGGAAAGGT	TGGTACCTTTCCGCG
Ryfa-3	14	29	AATTCCCCGTTTGCGAGACGGT	TGGTACCGTCTCGCAAACGGGG
Ryfa-4	30	45	AATTCTTTCCTAAAGCCAGCGT	TGGTACGCTGGCTTTAGGAAAG
Ryfa-5	45	54	AATTCGGAACATCCTT	TGGTAAGGATGTTCCG
Ryfa-6	55	70	AATTCCTGCATTTACGGCCACT	TGGTAGTGGCCGTAAATGCAGG
Ryfa-7	70	78	AATTCTGAAACACCT	TGGTAGGTGTTTCAG
Ryfa-8	73	88	AATTCGCAAGCGCTGTGAAACT	TGGTAGTTTCACAGCGCTTGCG
Ryfa-9	85	94	AATTCGCGATAGCAAT	TGGTATTGCTATCGCG
Ryfa-10	93	108	AATTCCTGGCGATATTGCCGCT	TGGTAGCGGCAATATCGCCAGG
Ryfa-11	106	117	AATTCACAGCACCACTGT	TGGTACAGTGGTGCTGTG
Ryfa-12	115	129	AATTCGACCGCATCACGACAT	TGGTATGTCGTGATGCGGTCG
Ryfa-13	130	140	AATTCGTCCATGCGAAT	TGGTATTCGCATGGACG
Ryfa-14	139	154	AATTCATCTTCATTGTGCGGTT	TGGTAACCGCACAATGAAGATG
Ryfa-15	155	168	AATTCTACAAAAGCACCGTT	TGGTAACGGTGCTTTTGTAG
Ryfa-16	168	183	AATTCAAACAATAAGTACGATT	TGGTAATCGTACTTATTGTTTG
Ryfa-17	184	196	AATTCAACAGCGCACCAGT	TGGTACTGGTGCGCTGTTG
Ryfa-18	195	204	AATTCCCTCGGTTAAT	TGGTATTAACCGAGGG
Ryfa-19	198	213	AATTCTATTATTTACCTCGGTT	TGGTAACCGAGGTAAATAATAG
Ryfa-20	213	227	AATTCGGAGAGACTCCGGTTT	TGGTAAACCGGAGTCTCTCCG
Ryfa-21	225	234	AATTCTGTCGCCGGAT	TGGTATCCGGCGACAG
Ryfa-22	233	247	AATTCACCACCAGTAAATTGT	TGGTACAATTTACTGGTGGTG
Ryfa-23	248	257	AATTCAAGGTTGTTAT	TGGTATAACAACCTTG
Ryfa-24	256	271	AATTCTACTTGCTGCTCTGAAT	TGGTATTCAGAGCAGCAAGTAG
Ryfa-25	272	280	AATTCATTCGGGCTT	TGGTAAGCCCGAATG
Ryfa-26	281	296	AATTCCCGCCCAAAGGGCGGCT	TGGTAGCCGCCCTTTGGGCGGG
Ryfa-27	295	304	AATTCAAAATATGCCT	TGGTAGGCATATTTTG
Ryfb-1	1	9	AATTCTCAATAACGT	TGGTACGTTATTGAG
Ryfb-2	9	19	AATTCAGCAAAATCTTT	TGGTAAAGATTTTGCTG
Ryfb-3	15	30	AATTCGTGTAAAGCACAGCAAT	TGGTATTGCTGTGCTTTACACG
Ryfb-4	29	44	AATTCAATTCTGTGGCATGGTT	TGGTAACCATGCCACAGAATTG
Ryfb-5	44	52	AATTCAATGGGGGAT	TGGTATCCCCCATTG
Ryfb-6	50	65	AATTCCACCACTCGTTTCAATT	TGGTAATTGAAACGAGTGGTGG
Ryfb-7	58	67	AATTCGACACCACTCT	TGGTAGAGTGGTGTCG
Ryfb-8	68	83	AATTCACACCAGAGCTTTGACT	TGGTAGTCAAAGCTCTGGTGTG
Ryfb-9	82	94	AATTCTGCTGCACTCCACT	TGGTAGTGGAGTGCAGCAG
Ryfb-10	95	110	AATTCAGTTATTGAGGGTGCAT	TGGTATGCACCCTCAATAACTG
Ryfb-11	107	119	AATTCGAACGTGCGAGTTT	TGGTAAACTCGCACGTTCG
Ryfb-12	116	129	AATTCCCCCAAAACTGAACT	TGGTAGTTCAGTTTTGGGGG
Ryfb-13	130	145	AATTCATTAGCCCTTACATCTT	TGGTAAGATGTAAGGGCTAATG
Ryfb-14	146	158	AATTCTGCAGCCATTCAGT	TGGTACTGAATGGCTGCAG
Ryfb-15	153	168	AATTCAAACAAGGAATGCAGCT	TGGTAGCTGCATTCCTTGTTTG
Ryfb-16	165	178	AATTCGTTTTTCCTTAAACT	TGGTAGTTTAAGGAAAAACG
Ryfb-17	178	193	AATTCGGCAATCAGTCATTCGT	TGGTACGAATGACTGATTGCCG
Ryfb-18	192	205	AATTCTAATCAGGTATCGGT	TGGTACCGATACCTGATTAG
Ryfb-19	206	221	AATTCATTTTGATGACCCGTTT	TGGTAAACGGGTCATCAAAATG
Ryfb-20	222	233	AATTCACAGCAATGATGT	TGGTACATCATTGCTGTG
Ryfb-21	234	248	AATTCAGGATCAGCTGTAAAT	TGGTATTTACAGCTGATCCTG
Ryfb-22	249	257	AATTCAAGAACAGAT	TGGTATCTGTTCTTG
Ryfb-23	257	272	AATTCGTTTCCTTGTGTTATAT	TGGTATATAACACAAGGAAACG
Ryfb-24	273	288	AATTCGACGCACCTTAAGTACT	TGGTAGTACTTAAGGTGCGTCG
Ryfb-25	288	300	AATTCACTGGTTCACCGGT	TGGTACCGGTGAACCAGTG
Ryfb-26	301	316	AATTCATTAAAGGTGCGTCCGT	TGGTACGGACGCACCTTTAATG
Ryfb-27	308	319	AATTCGTTATTAAAGGTT	TGGTAACCTTTAATAACG
Ryfc-1	1	9	AATTCACCCTCAACT	TGGTAGTTGAGGGTG
Ryfc-2	9	24	AATTCTTTTGTGCAGCATGCAT	TGGTATGCATGCTGCACAAAAG
Ryfc-3	20	28	AATTCTTAATTTTGT	TGGTACAAAATTAAG
Ryfc-4	27	42	AATTCTTTACTTTTTAACTTTT	TGGTAAAAGTTAAAAAGTAAAG
Ryfc-5	38	46	AATTCGGGTTTTACT	TGGTAGTAAAACCCG
Ryfc-6	44	56	AATTCTAAGGAACGGGGGT	TGGTACCCCCGTTCCTTAG
Ryfc-7	57	72	AATTCAAAACCCCCGAACTGGT	TGGTACCAGTTCGGGGGTTTTG
Ryfc-8	66	77	AATTCAAAGTAAAACCCT	TGGTAGGGTTTTACTTTG
Ryfd-1	1	9	AATTCGTCTTGATTT	TGGTAAATCAAGACG
Ryfd-2	8	16	AATTCCCGGATCGTT	TGGTAACGATCCGGG
Ryfd-3	11	25	AATTCTCACGCGTACCGGATT	TGGTAATCCGGTACGCGTGAG
Ryfd-4	25	40	AATTCAATGTGAAAAGAAAATT	TGGTAATTTTCTTTTCACATTG
Ryfd-5	41	49	AATTCGACCAGATTT	TGGTAAATCTGGTCG
Ryfd-6	43	58	AATTCAAGGTTATTGACCAGAT	TGGTATCTGGTCAATAACCTTG
Ryfd-7	54	62	AATTCATTCAAGGTT	TGGTAACCTTGAATG
Ryfd-8	61	73	AATTCATCCCTCAATTATT	TGGTAATAATTGAGGGATG
Ryfd-9	74	82	AATTCAATGAGGTCT	TGGTAGACCTCATTG
Ryfd-10	77	88	AATTCAGATTAAATGAGT	TGGTACTCATTTAATCTG
Ryfd-11	87	102	AATTCAAAGTTGCTACTGGAGT	TGGTACTCCAGTAGCAACTTTG
Ryfd-12	103	118	AATTCCCTCCCATAACGGATCT	TGGTAGATCCGTTATGGGAGGG
Ryfd-13	115	128	AATTCACGCATAACTCCTCT	TGGTAGAGGAGTTATGCGTG
Ryfd-14	127	142	AATTCGTAAGACGATCCAGACT	TGGTAGTCTGGATCGTCTTACG
Ryfd-15	134	143	AATTCAGTAAGACGAT	TGGTATCGTCTTACTG
Rygc-1	1	9	AATTCTACCCTTACT	TGGTAGTAAGGGTAG
Rygc-2	9	17	AATTCTCCTCCCTTT	TGGTAAAGGGAGGAG
Rygc-3	16	30	AATTCAGGGGAGGAGCAATCT	TGGTAGATTGCTCCTCCCCTG
Rygc-4	29	40	AATTCAGTCAGTCTCAGT	TGGTACTGAGACTGACTG
Rygc-5	40	55	AATTCTCAGCGCTTATTAACAT	TGGTATGTTAATAAGCGCTGAG
Rygc-6	55	67	AATTCTACTCATAAGTTTT	TGGTAAAACTTATGAGTAG
Rygc-7	68	83	AATTCATACTGATTGTACTGTT	TGGTAACAGTACAATCAGTATG
Rygc-8	77	85	AATTCTCATACTGAT	TGGTATCAGTATGAG
Rygc-9	86	99	AATTCGATGCGACTTGTCAT	TGGTATGACAAGTCGCATCG
Rygc-10	97	105	AATTCGGTTATGATT	TGGTAATCATAACCG
Rygc-11	106	120	AATTCGGCTTGAAGGAGAAGT	TGGTACTTCTCCTTCAAGCCG
Rygc-12	114	124	AATTCCGAGGGCTTGAT	TGGTATCAAGCCCTCGG
Rygc-13	124	139	AATTCAAGCCCTCACCGAAGCT	TGGTAGCTTCGGTGAGGGCTTG
Rygc-14	131	140	AATTCAAAGCCCTCAT	TGGTATGAGGGCTTTG
Rygd-1	1	9	AATTCCACCCTTGTT	TGGTAACAAGGGTGG
Rygd-2	10	18	AATTCATCCTCCCTT	TGGTAAGGGAGGATG
Rygd-3	12	26	AATTCGGGGAGAAATCCTCCT	TGGTAGGAGGATTTCTCCCCG
Rygd-4	25	38	AATTCGCCAATCAGAGGGGT	TGGTACCCCTCTGATTGGCG
Rygd-5	38	53	AATTCCGCAGCTTATTAACAGT	TGGTACTGTTAATAAGCTGCGG
Rygd-6	50	59	AATTCAAGTTTCGCAT	TGGTATGCGAAACTTG
Rygd-7	57	71	AATTCGTTGTTACTCGTAAGT	TGGTACTTACGAGTAACAACG
Rygd-8	65	73	AATTCGTGTTGTTAT	TGGTATAACAACACG
Rygd-9	74	89	AATTCCGTCATCATACTGATTT	TGGTAAATCAGTATGATGACGG
Rygd-10	90	103	AATTCGTTATGATGAAGCTT	TGGTAAGCTTCATCATAACG
Rygd-11	99	109	AATTCGAAAGGGTTATT	TGGTAATAACCCTTTCG
Rygd-12	108	122	AATTCGGCCTTACAGAAGGAT	TGGTATCCTTCTGTAAGGCCG
Rygd-13	118	127	AATTCAAGGGGGCCTT	TGGTAAGGCCCCCTTG
Rygd-14	125	140	AATTCGCCCCTCCCGAAGAAGT	TGGTACTTCTTCGGGAGGGGCG
Rygd-15	137	145	AATTCGGAAAGCCCT	TGGTAGGGCTTTCCG
Ryjb-1	1	9	AATTCGACGGATGAT	TGGTATCATCCGTCG
Ryjb-2	10	25	AATTCTCGGCATGGAGTCAACT	TGGTAGTTGACTCCATGCCGAG
Ryjb-3	26	38	AATTCAGATTAACCCGAAT	TGGTATTCGGGTTAATCTG
Ryjb-4	33	48	AATTCGATCGCTACCAGATTAT	TGGTATAATCTGGTAGCGATCG
Ryjb-5	49	59	AATTCGTATCGACGGGT	TGGTACCCGTCGATACG
Ryjb-6	60	75	AATTCGCCGCCTTCGTCAAAAT	TGGTATTTTGACGAAGGCGGCG
Ryjb-7	76	89	AATTCCTTCTGCGATCCCTT	TGGTAAGGGATCGCAGAAGG
Ryjb-8	80	90	AATTCCCTTCTGCGATT	TGGTAATCGCAGAAGGG
Sgrs-1	1	9	AATTCTGCTTCATCT	TGGTAGATGAAGCAG
Sgrs-2	9	17	AATTCCACCCCCTTT	TGGTAAAGGGGGTGG
Sgrs-3	11	25	AATTCGCATGGGGCACCCCCT	TGGTAGGGGGTGCCCCATGCG
Sgrs-4	23	32	AATTCAACTGACGCAT	TGGTATGCGTCAGTTG
Sgrs-5	31	46	AATTCAATAGTGCTGATAAAAT	TGGTATTTTATCAGCACTATTG
Sgrs-6	46	54	AATTCCGCGGTAAAT	TGGTATTTACCGCGG
Sgrs-7	48	60	AATTCCGCTGTCGCGGTAT	TGGTATACCGCGACAGCGG
Sgrs-8	51	61	AATTCTCGCTGTCGCGT	TGGTACGCGACAGCGAG
Sgrs-9	62	77	AATTCCGCAACCAGCACAACTT	TGGTAAGTTGTGCTGGTTGCGG
Sgrs-10	74	84	AATTCTAACCAACGCAT	TGGTATGCGTTGGTTAG
Sgrs-11	81	96	AATTCTTGTGGGACGCTTAACT	TGGTAGTTAAGCGTCCCACAAG
Sgrs-12	97	112	AATTCCAAGCATGGTTAATCGT	TGGTACGATTAACCATGCTTGG
Sgrs-13	112	125	AATTCTGCATCAGTCCTTCT	TGGTAGAAGGACTGATGCAG
Sgrs-14	125	133	AATTCCATCCCACTT	TGGTAAGTGGGATGG
Sgrs-15	132	146	AATTCTCAGAATTGCGGTCAT	TGGTATGACCGCAATTCTGAG
Sgrs-16	147	161	AATTCCAGGCAAGTCAACTTT	TGGTAAAGTTGACTTGCCTGG
Sgrs-17	157	172	AATTCCACACATGATGCAGGCT	TGGTAGCCTGCATCATGTGTGG
Sgrs-18	159	172	AATTCCACACATGATGCAGT	TGGTACTGCATCATGTGTGG
Sgrs-19	160	175	AATTCAGTCACACATGATGCAT	TGGTATGCATCATGTGTGACTG
Sgrs-20	168	179	AATTCACTCAGTCACACT	TGGTAGTGTGACTGAGTG
Sgrs-21	168	187	AATTCACACCAATACTCAGTCACACT	TGGTAGTGTGACTGAGTATTGGTGTG
Sgrs-22	173	187	AATTCACACCAATACTCAGTT	TGGTAACTGAGTATTGGTGTG
Sgrs-23	174	183	AATTCCAATACTCAGT	TGGTACTGAGTATTGG
Sgrs-24	181	195	AATTCGTGATTTTACACCAAT	TGGTATTGGTGTAAAATCACG
Sgrs-25	196	207	AATTCATCTGCTGGCGGT	TGGTACCGCCAGCAGATG
Sgrs-26	206	221	AATTCAACCAGCAGGTATAATT	TGGTAATTATACCTGCTGGTTG
Sgrs-27	215	227	AATTCAAAAAAAACCAGCT	TGGTAGCTGGTTTTTTTTG
Siba-1	1	9	AATTCAACCCTCACT	TGGTAGTGAGGGTTG
Siba-2	6	14	AATTCTCCCTAACCT	TGGTAGGTTAGGGAG
Siba-3	14	29	AATTCGGAGGGGGAAACCTCTT	TGGTAAGAGGTTTCCCCCTCCG
Siba-4	28	37	AATTCCACCAGGGGGT	TGGTACCCCCTGGTGG
Siba-5	31	45	AATTCACTAAGAACACCAGGT	TGGTACCTGGTGTTCTTAGTG
Siba-6	44	59	AATTCTAGCTTCCAGGCTTACT	TGGTAGTAAGCCTGGAAGCTAG
Siba-7	60	69	AATTCTCTTAGTGATT	TGGTAATCACTAAGAG
Siba-8	69	84	AATTCTCATACTGGTGATACTT	TGGTAAGTATCACCAGTATGAG
Siba-9	85	93	AATTCAGCACGTCAT	TGGTATGACGTGCTG
Siba-10	88	103	AATTCGTTATGATGAAGCACGT	TGGTACGTGCTTCATCATAACG
Siba-11	104	119	AATTCTTTTAATAAGGAAAGGT	TGGTACCTTTCCTTATTAAAAG
Siba-12	120	134	AATTCCCCGGAGAAGAGGGCT	TGGTAGCCCTCTTCTCCGGGG
Siba-13	135	143	AATTCAAAGCCTCTT	TGGTAAGAGGCTTTG
Sibb-1	1	9	AATTCTACCCTCACT	TGGTAGTGAGGGTAG
Sibb-2	9	17	AATTCCCCCGCTCTT	TGGTAAGAGCGGGGG
Sibb-3	18	32	AATTCCCAGGGCGGGGGAAAT	TGGTATTTCCCCCGCCCTGGG
Sibb-4	33	45	AATTCCTTACTAAGACTAT	TGGTATAGTCTTAGTAAGG
Sibb-5	41	55	AATTCAGCTTCCCCGCTTACT	TGGTAGTAAGCGGGGAAGCTG
Sibb-6	55	70	AATTCGTGCTCTTAGTCATAAT	TGGTATTATGACTAAGAGCACG
Sibb-7	71	80	AATTCCATCATCGTGT	TGGTACACGATGATGG
Sibb-8	80	94	AATTCATGATGAAGCTACTCT	TGGTAGAGTAGCTTCATCATG
Sibb-9	95	108	AATTCATAAGGAAAGGGTCT	TGGTAGACCCTTTCCTTATG
Sibb-10	104	118	AATTCGGGGCCATAAATAAGT	TGGTACTTATTTATGGCCCCG
Sibb-11	117	125	AATTCCGAGGAAGGT	TGGTACCTTCCTCGG
Sibb-12	120	135	AATTCAAGCCCCTCCCGAGGAT	TGGTATCCTCGGGAGGGGCTTG
Sibb-13	126	136	AATTCAAAGCCCCTCCT	TGGTAGGAGGGGCTTTG
Sibe-1	1	9	AATTCTACCCTTGTT	TGGTAACAAGGGTAG
Sibe-2	8	16	AATTCCCTCCCTTAT	TGGTATAAGGGAGGG
Sibe-3	17	32	AATTCCAGAGGGGGGAGAAATT	TGGTAATTTCTCCCCCCTCTGG
Sibe-4	33	44	AATTCCTAACAACTCATT	TGGTAATGAGTTGTTAGG
Sibe-5	35	48	AATTCCTTACTAACAACTCT	TGGTAGAGTTGTTAGTAAGG
Sibe-6	49	62	AATTCGTTAAGTTTCCCGAT	TGGTATCGGGAAACTTAACG
Sibe-7	62	76	AATTCGTTGTGTTGTTACTGT	TGGTACAGTAACAACACAACG
Sibe-8	70	78	AATTCTGGTTGTGTT	TGGTAACACAACCAG
Sibe-9	79	94	AATTCAAGCTCGTCATCATACT	TGGTAGTATGATGACGAGCTTG
Sibe-10	90	98	AATTCGATGAAGCTT	TGGTAAGCTTCATCG
Sibe-11	99	114	AATTCATAAGGAAAGGGTTATT	TGGTAATAACCCTTTCCTTATG
Sibe-12	115	123	AATTCGGGCCTTGTT	TGGTAACAAGGCCCG
Sibe-13	123	138	AATTCCCCCTCCCGAAGAAGGT	TGGTACCTTCTTCGGGAGGGGG
Sibe-14	132	142	AATTCAAAGCCCCTCCT	TGGTAGGAGGGGCTTTG
Sokb-1	1	9	AATTCGAACCTAGCT	TGGTAGCTAGGTTCG
Sokb-2	10	19	AATTCGCCAACGAATT	TGGTAATTCGTTGGCG
Sokb-3	14	29	AATTCATCAACCGAGGCCAACT	TGGTAGTTGGCCTCGGTTGATG
Sokb-4	22	30	AATTCTATCAACCGT	TGGTACGGTTGATAG
Sokb-5	31	45	AATTCCCCGACCGATATTTCT	TGGTAGAAATATCGGTCGGGG
Sokb-6	46	56	AATTCAAGACGAAGGCT	TGGTAGCCTTCGTCTTG
Sokc-1	1	9	AATTCATGCTGAACT	TGGTAGTTCAGCATG
Sokc-2	9	17	AATTCCCTCCTATAT	TGGTATATAGGAGGG
Sokc-3	18	33	AATTCTACCATCAACCCGAGGT	TGGTACCTCGGGTTGATGGTAG
Sokc-4	33	47	AATTCCCCGAGTGATATTTTT	TGGTAAAAATATCACTCGGGG
Sokc-5	45	55	AATTCAGAAAAGCCCCT	TGGTAGGGGCTTTTCTG
Spot_42-1	1	9	AATTCGTACCCTACT	TGGTAGTAGGGTACG
Spot_42-2	1	17	AATTCTTACCTCTGTACCCTACT	TGGTAGTAGGGTACAGAGGTAAG
Spot_42-3	2	10	AATTCTGTACCCTAT	TGGTATAGGGTACAG
Spot_42-4	4	15	AATTCACCTCTGTACCCT	TGGTAGGGTACAGAGGTG
Spot_42-5	4	13	AATTCCTCTGTACCCT	TGGTAGGGTACAGAGG
Spot_42-6	6	21	AATTCCATCTTACCTCTGTACT	TGGTAGTACAGAGGTAAGATGG
Spot_42-7	20	34	AATTCCTGAAAGATAGAACAT	TGGTATGTTCTATCTTTCAGG
Spot_42-8	22	37	AATTCGGTCTGAAAGATAGAAT	TGGTATTCTATCTTTCAGACCG
Spot_42-9	23	38	AATTCAGGTCTGAAAGATAGAT	TGGTATCTATCTTTCAGACCTG
Spot_42-10	23	34	AATTCCTGAAAGATAGAT	TGGTATCTATCTTTCAGG
Spot_42-11	34	44	AATTCAGTAAAAGGTCT	TGGTAGACCTTTTACTG
Spot_42-12	43	58	AATTCATCCGATTACGTGAAGT	TGGTACTTCACGTAATCGGATG
Spot_42-13	46	56	AATTCCCGATTACGTGT	TGGTACACGTAATCGGG
Spot_42-14	48	56	AATTCCCGATTACGT	TGGTACGTAATCGGG
Spot_42-15	52	60	AATTCAAATCCGATT	TGGTAATCGGATTTG
Spot_42-16	53	73	AATTCAAAATATTCAGCCAAATCCGAT	TGGTATCGGATTTGGCTGAATATTTTG
Spot_42-17	57	67	AATTCTTCAGCCAAATT	TGGTAATTTGGCTGAAG
Spot_42-18	66	80	AATTCGGCGGCTAAAATATTT	TGGTAAATATTTTAGCCGCCG
Spot_42-19	76	90	AATTCTACTGACTGGGGCGGT	TGGTACCGCCCCAGTCAGTAG
Spot_42-20	91	106	AATTCAAAACGCCCCAGTCATT	TGGTAATGACTGGGGCGTTTTG
Spot_42-21	101	109	AATTCTAAAAAACGT	TGGTACGTTTTTTAG
Sraa-1	1	9	AATTCCGTTGAATGT	TGGTACATTCAACGG
Sraa-2	7	15	AATTCTCTCGGCGTT	TGGTAACGCCGAGAG
Sraa-3	11	26	AATTCTTTTCCTCTATTCTCGT	TGGTACGAGAATAGAGGAAAAG
Sraa-4	27	37	AATTCTCCCCTTTAATT	TGGTAATTAAAGGGGAG
Sraa-5	33	48	AATTCGGGATTTTATCTCCCCT	TGGTAGGGGAGATAAAATCCCG
Sraa-6	44	57	AATTCCAAAAAGGGGGGATT	TGGTAATCCCCCCTTTTTGG
Srad-1	1	9	AATTCGCGTCTTTCT	TGGTAGAAAGACGCG
Srad-2	1	23	AATTCATGATAACAAATGCGCGTCTTTCT	TGGTAGAAAGACGCGCATTTGTTATCATG
Srad-3	4	14	AATTCAATGCGCGTCTT	TGGTAAGACGCGCATTG
Srad-4	6	31	AATTCCAGGGATGATGATAACAAATGCGCGTT	TGGTAACGCGCATTTGTTATCATCATCCCTGG
Srad-5	8	30	AATTCAGGGATGATGATAACAAATGCGCT	TGGTAGCGCATTTGTTATCATCATCCCTG
Srad-6	8	32	AATTCTCAGGGATGATGATAACAAATGCGCT	TGGTAGCGCATTTGTTATCATCATCCCTGAG
Srad-7	10	19	AATTCTAACAAATGCT	TGGTAGCATTTGTTAG
Srad-8	11	25	AATTCTGATGATAACAAATGT	TGGTACATTTGTTATCATCAG
Srad-9	11	28	AATTCGGATGATGATAACAAATGT	TGGTACATTTGTTATCATCATCCG
Srad-10	26	37	AATTCTGAATTCAGGGAT	TGGTATCCCTGAATTCAG
Srad-11	29	43	AATTCCATCTCTGAATTCAGT	TGGTACTGAATTCAGAGATGG
Srad-12	43	51	AATTCCAAAATTTCT	TGGTAGAAATTTTGG
Srad-13	52	67	AATTCGCCACTCGTGAGTGGCT	TGGTAGCCACTCACGAGTGGCG
Srad-14	64	72	AATTCAAAAGGCCAT	TGGTATGGCCTTTTG
Srah-1	1	9	AATTCAGGCCGCACT	TGGTAGTGCGGCCTG
Srah-2	1	17	AATTCTGTTTTTCAGGCCGCACT	TGGTAGTGCGGCCTGAAAAACAG
Srah-3	8	16	AATTCGTTTTTCAGT	TGGTACTGAAAAACG
Srah-4	12	21	AATTCGCACTGTTTTT	TGGTAAAAACAGTGCG
Srah-5	22	37	AATTCGAGTTACAAGGGCACAT	TGGTATGTGCCCTTGTAACTCG
Srah-6	38	46	AATTCTATTATGATT	TGGTAATCATAATAG
Srah-7	41	55	AATTCGCCGTAAATTATTATT	TGGTAATAATAATTTACGGCG
Srah-8	53	67	AATTCAATCTTGGCTGCGCCT	TGGTAGGCGCAGCCAAGATTG
Srah-9	66	91	AATTCCGAATACTGCGCCAACACCAGGGAAAT	TGGTATTTCCCTGGTGTTGGCGCAGTATTCGG
Srah-10	68	83	AATTCGCGCCAACACCAGGGAT	TGGTATCCCTGGTGTTGGCGCG
Srah-11	84	93	AATTCCGCGAATACTT	TGGTAAGTATTCGCGG
Srah-12	91	105	AATTCTAGACCGGGGTGCGCT	TGGTAGCGCACCCCGGTCTAG
Srah-13	97	108	AATTCGGCTAGACCGGGT	TGGTACCCGGTCTAGCCG
Sral-1	1	9	AATTCGGTGTTGATT	TGGTAATCAACACCG
Sral-2	9	24	AATTCGTGGAGGTTCCGGTTGT	TGGTACAACCGGAACCTCCACG
Sral-3	10	25	AATTCGGTGGAGGTTCCGGTTT	TGGTAAACCGGAACCTCCACCG
Sral-4	22	30	AATTCCACGTGGTGT	TGGTACACCACGTGG
Sral-5	26	41	AATTCCCTCATTCGAGCACGTT	TGGTAACGTGCTCGAATGAGGG
Sral-6	26	39	AATTCTCATTCGAGCACGTT	TGGTAACGTGCTCGAATGAG
Sral-7	40	48	AATTCCAACACACCT	TGGTAGGTGTGTTGG
Sral-8	42	50	AATTCGTCAACACAT	TGGTATGTGTTGACG
Sral-9	48	63	AATTCGGTTTCCCCCGACGTCT	TGGTAGACGTCGGGGGAAACCG
Sral-10	50	65	AATTCAGGGTTTCCCCCGACGT	TGGTACGTCGGGGGAAACCCTG
Sral-11	64	78	AATTCGCTGGTACACAGGAGT	TGGTACTCCTGTGTACCAGCG
Sral-12	65	80	AATTCCCGCTGGTACACAGGAT	TGGTATCCTGTGTACCAGCGGG
Sral-13	79	89	AATTCCTCTCTATCCCT	TGGTAGGGATAGAGAGG
Sral-14	80	94	AATTCTCTTTCTCTCTATCCT	TGGTAGGATAGAGAGAAAGAG
Sral-15	83	92	AATTCTTTCTCTCTAT	TGGTATAGAGAGAAAG
Sral-16	93	104	AATTCCCGGTCTTTGTCT	TGGTAGACAAAGACCGGG
Sral-17	93	108	AATTCTTTTCCGGTCTTTGTCT	TGGTAGACAAAGACCGGAAAAG
Sral-18	102	117	AATTCTTTAGTTTGTTTTCCGT	TGGTACGGAAAACAAACTAAAG
Sral-19	109	124	AATTCAGGGCGCTTTAGTTTGT	TGGTACAAACTAAAGCGCCCTG
Sral-20	118	132	AATTCGCGCCACAAGGGCGCT	TGGTAGCGCCCTTGTGGCGCG
Sral-21	121	131	AATTCCGCCACAAGGGT	TGGTACCCTTGTGGCGG
Sral-22	126	139	AATTCAACTAAAGCGCCACT	TGGTAGTGGCGCTTTAGTTG
Sral-23	130	141	AATTCAAAACTAAAGCGT	TGGTACGCTTTAGTTTTG
Sral-24	132	140	AATTCAAACTAAAGT	TGGTACTTTAGTTTG
Sroa-1	1	9	AATTCGTTGAGAACT	TGGTAGTTCTCAACG
Sroa-2	7	15	AATTCCACCCCGTTT	TGGTAAACGGGGTGG
Sroa-3	13	28	AATTCCGCGTACGCGTGGCACT	TGGTAGTGCCACGCGTACGCGG
Sroa-4	29	38	AATTCTCTCAGCGCAT	TGGTATGCGCTGAGAG
Sroa-5	34	44	AATTCGTATTTTCTCAT	TGGTATGAGAAAATACG
Sroa-6	44	52	AATTCTTCGACGGGT	TGGTACCCGTCGAAG
Sroa-7	47	62	AATTCCCGGATCAGGTTCGACT	TGGTAGTCGAACCTGATCCGGG
Sroa-8	62	76	AATTCTTCGCCGGCGTTATCT	TGGTAGATAACGCCGGCGAAG
Sroa-9	77	91	AATTCGGAGCCTCAAATCCCT	TGGTAGGGATTTGAGGCTCCG
Sroa-10	83	93	AATTCAAGGAGCCTCAT	TGGTATGAGGCTCCTTG
Srob-1	1	9	AATTCCGACGGTGTT	TGGTAACACCGTCGG
Srob-2	9	21	AATTCCGTCACTTTAAGCT	TGGTAGCTTAAAGTGACGG
Srob-3	22	35	AATTCTTTTATTATTATGCT	TGGTAGCATAATAATAAAAG
Srob-4	35	48	AATTCAGGAATTTCATTTTT	TGGTAAAAATGAAATTCCTG
Srob-5	46	57	AATTCCCGTCAAAGAGGT	TGGTACCTCTTTGACGGG
Srob-6	48	61	AATTCTGGCCCGTCAAAGAT	TGGTATCTTTGACGGGCCAG
Srob-7	62	77	AATTCTGGCCAATATCGCTATT	TGGTAATAGCGATATTGGCCAG
Srob-8	73	82	AATTCAAAAATGGCCT	TGGTAGGCCATTTTTG
Sroc-1	1	9	AATTCGTAATTAGTT	TGGTAACTAATTACG
Sroc-2	6	20	AATTCCCCTGGTTCTTGTAAT	TGGTATTACAAGAACCAGGGG
Sroc-3	21	29	AATTCAATTTCCGCT	TGGTAGCGGAAATTG
Sroc-4	22	36	AATTCGGGCTGGAATTTCCGT	TGGTACGGAAATTCCAGCCCG
Sroc-5	37	51	AATTCACGTAACAATCGAGAT	TGGTATCTCGATTGTTACGTG
Sroc-6	47	59	AATTCTCCGTGCTACGTAT	TGGTATACGTAGCACGGAG
Sroc-7	59	73	AATTCAGGCGTATAGTCTGTT	TGGTAACAGACTATACGCCTG
Sroc-8	73	84	AATTCGAACGACCATCAT	TGGTATGATGGTCGTTCG
Sroc-9	85	100	AATTCTTTCAGGCCCGATGGGT	TGGTACCCATCGGGCCTGAAAG
Sroc-10	98	107	AATTCTTGCGGTTTTT	TGGTAAAAACCGCAAG
Sroc-11	103	118	AATTCTACCCAGCGTATTGCGT	TGGTACGCAATACGCTGGGTAG
Sroc-12	115	125	AATTCAGATTGTTACCT	TGGTAGGTAACAATCTG
Sroc-13	118	126	AATTCAAGATTGTTT	TGGTAAACAATCTTG
Sroc-14	127	142	AATTCTTAACTGCTACCCTCGT	TGGTACGAGGGTAGCAGTTAAG
Sroc-15	143	154	AATTCAGGGTAGCAGCGT	TGGTACGCTGCTACCCTG
Sroc-16	148	163	AATTCAGAAAAAAGAGGGTAGT	TGGTACTACCCTCTTTTTTCTG
Srod-1	1	9	AATTCGTCACGTAAT	TGGTATTACGTGACG
Srod-2	10	20	AATTCCCGCGCGCTTCT	TGGTAGAAGCGCGCGGG
Srod-3	16	29	AATTCTCCACTTTGCCGCGT	TGGTACGCGGCAAAGTGGAG
Srod-4	30	43	AATTCCTCAGGCTTTATTGT	TGGTACAATAAAGCCTGAGG
Srod-5	34	49	AATTCTTAACGCTCAGGCTTTT	TGGTAAAAGCCTGAGCGTTAAG
Srod-6	45	54	AATTCCTGACTTAACT	TGGTAGTTAAGTCAGG
Srod-7	51	66	AATTCGGCGTCTGACGACTGAT	TGGTATCAGTCGTCAGACGCCG
Srod-8	59	67	AATTCCGGCGTCTGT	TGGTACAGACGCCGG
Srod-9	68	83	AATTCAAAACGCCGGATTAACT	TGGTAGTTAATCCGGCGTTTTG
Srod-10	77	86	AATTCAAAAAAACGCT	TGGTAGCGTTTTTTTG
Sroe-1	1	9	AATTCTCACGTTATT	TGGTAATAACGTGAG
Sroe-2	10	21	AATTCAGGCGCTTCCCAT	TGGTATGGGAAGCGCCTG
Sroe-3	22	35	AATTCATACACGGGAAGCGT	TGGTACGCTTCCCGTGTATG
Sroe-4	35	44	AATTCGGTTCAATCAT	TGGTATGATTGAACCG
Sroe-5	38	53	AATTCAGCCATGCGGGTTCAAT	TGGTATTGAACCCGCATGGCTG
Sroe-6	50	59	AATTCTTCGGGAGCCT	TGGTAGGCTCCCGAAG
Sroe-7	55	70	AATTCTCCCTCAATGTTTCGGT	TGGTACCGAAACATTGAGGGAG
Sroe-8	66	75	AATTCACGCTTCCCTT	TGGTAAGGGAAGCGTG
Sroe-9	74	87	AATTCAATGAACCCTCAACT	TGGTAGTTGAGGGTTCATTG
Sroe-10	82	92	AATTCATAAAAATGAAT	TGGTATTCATTTTTATG
Srog-1	1	9	AATTCAGAATAAGCT	TGGTAGCTTATTCTG
Srog-2	3	11	AATTCTGAGAATAAT	TGGTATTATTCTCAG
Srog-3	11	26	AATTCAATTTCGCCCCGCCCTT	TGGTAAGGGCGGGGCGAAATTG
Srog-4	22	34	AATTCCGGTGGGGAATTTT	TGGTAAAATTCCCCACCGG
Srog-5	33	48	AATTCAGTTGATTTACCGCCGT	TGGTACGGCGGTAAATCAACTG
Srog-6	49	64	AATTCCGCGGGCTTTCAACTGT	TGGTACAGTTGAAAGCCCGCGG
Srog-7	61	69	AATTCGCGCTCGCGT	TGGTACGCGAGCGCG
Srog-8	66	79	AATTCCGCACCCAAAGCGCT	TGGTAGCGCTTTGGGTGCGG
Srog-9	74	89	AATTCCCTTTGAGTTCGCACCT	TGGTAGGTGCGAACTCAAAGGG
Srog-10	89	99	AATTCGATCTGCTGTCT	TGGTAGACAGCAGATCG
Srog-11	98	113	AATTCCCGGAATTACACCGGAT	TGGTATCCGGTGTAATTCCGGG
Srog-12	113	128	AATTCCTCTAACCGTCGGCCCT	TGGTAGGGCCGACGGTTAGAGG
Srog-13	129	144	AATTCCTCTCTCCCATCCGGAT	TGGTATCCGGATGGGAGAGAGG
Srog-14	141	149	AATTCCGTTACTCTT	TGGTAAGAGTAACGG
Sroh-1	1	9	AATTCCTTATTTTCT	TGGTAGAAAATAAGG
Sroh-2	7	15	AATTCTGTGTTCTTT	TGGTAAAGAACACAG
Sroh-3	16	31	AATTCCTGGAAGATGAGAACAT	TGGTATGTTCTCATCTTCCAGG
Sroh-4	28	36	AATTCGCATCCTGGT	TGGTACCAGGATGCG
Sroh-5	35	49	AATTCTCTTCAGTCTGCTGCT	TGGTAGCAGCAGACTGAAGAG
Sroh-6	50	64	AATTCCGGGATGTCTGAATTT	TGGTAAATTCAGACATCCCGG
Sroh-7	63	74	AATTCTCGCAGGTTGCGT	TGGTACGCAACCTGCGAG
Sroh-8	75	88	AATTCTGACCTTGCGATAAT	TGGTATTATCGCAAGGTCAG
Sroh-9	88	99	AATTCGGACTTTGCCTTT	TGGTAAAGGCAAAGTCCG
Sroh-10	100	114	AATTCCAGAACGCCATTACCT	TGGTAGGTAATGGCGTTCTGG
Sroh-11	115	125	AATTCTCTCTGGTATTT	TGGTAAATACCAGAGAG
Sroh-12	116	129	AATTCATTATCTCTGGTATT	TGGTAATACCAGAGATAATG
Sroh-13	130	145	AATTCTGGGTTTCGCCAGAGAT	TGGTATCTCTGGCGAAACCCAG
Sroh-14	146	161	AATTCAAAACCCACCTTAAGGT	TGGTACCTTAAGGTGGGTTTTG
Sroh-15	147	159	AATTCAACCCACCTTAAGT	TGGTACTTAAGGTGGGTTG
Symr-1	1	9	AATTCGTTATGACTT	TGGTAAGTCATAACG
Symr-2	5	14	AATTCTAGCAGTTATT	TGGTAATAACTGCTAG
Symr-3	12	24	AATTCTCCTGGAGAATAGT	TGGTACTATTCTCCAGGAG
Symr-4	25	34	AATTCCAATCACTATT	TGGTAATAGTGATTGG
Symr-5	34	47	AATTCGCATCGCTAATCACT	TGGTAGTGATTAGCGATGCG
Symr-6	47	61	AATTCGCGCCAACACACCCGT	TGGTACGGGTGTGTTGGCGCG
Symr-7	62	77	AATTCAGCGCGGTGCGGATGTT	TGGTAACATCCGCACCGCGCTG
Tff-1	1	9	AATTCGGAAGTCCGT	TGGTACGGACTTCCG
Tff-2	9	22	AATTCTACGAAATGGATCGT	TGGTACGATCCATTTCGTAG
Tff-3	20	35	AATTCTCCAGTCTGTGTATACT	TGGTAGTATACACAGACTGGAG
Tff-4	35	48	AATTCATTGTCGCTTCCGTT	TGGTAACGGAAGCGACAATG
Tff-5	49	64	AATTCTGTTACACAAAGTGAGT	TGGTACTCACTTTGTGTAACAG
Tff-6	59	71	AATTCTGTGTGTTGTTACT	TGGTAGTAACAACACACAG
Tff-7	66	77	AATTCGATACGTGTGTGT	TGGTACACACACGTATCG
Tff-8	77	90	AATTCCGGAATATGTGCCGT	TGGTACGGCACATATTCCGG
Tff-9	83	92	AATTCCCCGGAATATT	TGGTAATATTCCGGGG
Tff-10	92	107	AATTCGACCCCAAAGGGCACCT	TGGTAGGTGCCCTTTGGGGTCG
Tff-11	106	114	AATTCTATTACCGAT	TGGTATCGGTAATAG
Tff-12	112	126	AATTCCCACGTATCCCATATT	TGGTAATATGGGATACGTGGG
Tff-13	124	136	AATTCGGTTATGCCTCCAT	TGGTATGGAGGCATAACCG
Tp2-1	1	9	AATTCAGAATTAGTT	TGGTAACTAATTCTG
Tp2-2	1	12	AATTCGAAAGAATTAGTT	TGGTAACTAATTCTTTCG
Tp2-3	11	25	AATTCCGTCTGGAGCAACGAT	TGGTATCGTTGCTCCAGACGG
Tp2-4	25	40	AATTCGAGCGTTCTCTGCGTCT	TGGTAGACGCAGAGAACGCTCG
Tp2-5	38	48	AATTCGCCGCCGTGAGT	TGGTACTCACGGCGGCG
Tp2-6	48	63	AATTCGAAGTCGTGAAGAGAGT	TGGTACTCTCTTCACGACTTCG
Tp2-7	63	78	AATTCAAATTTTGCTCGACAGT	TGGTACTGTCGAGCAAAATTTG
Tp2-8	78	89	AATTCCTTTATCGAAGAT	TGGTATCTTCGATAAAGG
Tp2-9	90	105	AATTCCGCATCGCCATCTGGCT	TGGTAGCCAGATGGCGATGCGG
Tp2-10	105	117	AATTCCGCGCGAAGCATCT	TGGTAGATGCTTCGCGCGG
Tp2-11	118	133	AATTCGGTAAGCCGGAAGAAGT	TGGTACTTCTTCCGGCTTACCG
Tp2-12	134	144	AATTCCGATTATGGCCT	TGGTAGGCCATAATCGG
Tp2-13	145	159	AATTCCCCGCATATTTGAAGT	TGGTACTTCAAATATGCGGGG
Tp2-14	152	161	AATTCCACCCGCATAT	TGGTATATGCGGGTGG
Tpke11-1	1	9	AATTCATAGGGCGAT	TGGTATCGCCCTATG
Tpke11-2	10	24	AATTCTATAATTACCCGTTTT	TGGTAAAACGGGTAATTATAG
Tpke11-3	24	38	AATTCTTCGCCCGTGTCAGTT	TGGTAACTGACACGGGCGAAG
Tpke11-4	39	54	AATTCGGAGAGGAAATTCCCCT	TGGTAGGGGAATTTCCTCTCCG
Tpke11-5	50	64	AATTCATGCACGGGCGGAGAT	TGGTATCTCCGCCCGTGCATG
Tpke11-6	65	79	AATTCATTGCCCCTAGATGAT	TGGTATCATCTAGGGGCAATG
Tpke11-7	79	87	AATTCTTTTTTAAAT	TGGTATTTAAAAAAG
Tpke11-8	80	89	AATTCTCTTTTTTAAT	TGGTATTAAAAAAGAG
Tpke70-1	1	9	AATTCTATGGCTTTT	TGGTAAAAGCCATAG
Tpke70-2	8	19	AATTCTCATGGTTTTTAT	TGGTATAAAAACCATGAG
Tpke70-3	17	32	AATTCGGCCATAATAACCTCAT	TGGTATGAGGTTATTATGGCCG
Tpke70-4	28	39	AATTCTCAAATCGGCCAT	TGGTATGGCCGATTTGAG
Tpke70-5	40	55	AATTCCTTACTCTTTCCCTCCT	TGGTAGGAGGGAAAGAGTAAGG
Tpke70-6	52	62	AATTCAACTGCTCTTAT	TGGTATAAGAGCAGTTG
Tpke70-7	61	76	AATTCTTGTACATTTAACAAAT	TGGTATTTGTTAAATGTACAAG
Tpke70-8	74	82	AATTCTCGTCGTTGT	TGGTACAACGACGAG
Tpke70-9	81	96	AATTCGCCCGGTGGGAGAATCT	TGGTAGATTCTCCCACCGGGCG
Tpke70-10	91	102	AATTCAAACGCGCCCGGT	TGGTACCGGGCGCGTTTG
Tpke70-11	103	116	AATTCCCACCGTCGCTTTAT	TGGTATAAAGCGACGGTGGG
Tpke70-12	115	125	AATTCCCTCTGGATCCT	TGGTAGGATCCAGAGGG
Tpke70-13	118	133	AATTCGAGCAGTACCTCTGGAT	TGGTATCCAGAGGTACTGCTCG
Tpke70-14	134	144	AATTCTGCGCGCACCGT	TGGTACGGTGCGCGCAG
Tpke70-15	136	151	AATTCGAGATCATGCGCGCACT	TGGTAGTGCGCGCATGATCTCG
Tpke70-16	152	166	AATTCAAGATTATCGAGAAAT	TGGTATTTCTCGATAATCTTG
Tpke70-17	167	181	AATTCGCTGCCTATATGAACT	TGGTAGTTCATATAGGCAGCG
Tpke70-18	176	187	AATTCCAAGCCGCTGCCT	TGGTAGGCAGCGGCTTGG
Tpke70-19	183	198	AATTCCAGATGAAAATCAAGCT	TGGTAGCTTGATTTTCATCTGG
Tpke70-20	191	200	AATTCGACAGATGAAT	TGGTATTCATCTGTCG
Tpke70-21	201	216	AATTCAGATGGAAGGCTACCCT	TGGTAGGGTAGCCTTCCATCTG
Tpke70-22	217	227	AATTCCATCACCCCAGT	TGGTACTGGGGTGATGG
Tpke70-23	226	241	AATTCGGATATCGTTTGTTCAT	TGGTATGAACAAACGATATCCG
Tpke70-24	240	251	AATTCGGATTACAGCGGT	TGGTACCGCTGTAATCCG
Tpke70-25	246	261	AATTCTAAGAAAAGCGGATTAT	TGGTATAATCCGCTTTTCTTAG
Tpke70-26	262	276	AATTCTGACCGTAACGATGGT	TGGTACCATCGTTACGGTCAG
Tpke70-27	277	291	AATTCCTGGCGCAGCCATGTT	TGGTAACATGGCTGCGCCAGG
Tpke70-28	289	300	AATTCCCCGTCTCTCTGT	TGGTACAGAGAGACGGGG
Tpke70-29	301	316	AATTCGGCACCTATGTTCTCTT	TGGTAAGAGAACATAGGTGCCG
Tpke70-30	317	331	AATTCGTCGCCACAACCAATT	TGGTAATTGGTTGTGGCGACG
Tpke70-31	332	340	AATTCGTGGAAAATT	TGGTAATTTTCCACG
Tpke70-32	337	352	AATTCCCGTTCTTTGCGGTGGT	TGGTACCACCGCAAAGAACGGG
Tpke70-33	351	359	AATTCCTTCGCGCCT	TGGTAGGCGCGAAGG
Tpke70-34	354	369	AATTCAAGGCAGCTCCTTCGCT	TGGTAGCGAAGGAGCTGCCTTG
Tpke70-35	369	382	AATTCGATTATGGTCGTAAT	TGGTATTACGACCATAATCG
Tpke70-36	382	391	AATTCCCCGATCAGGT	TGGTACCTGATCGGGG
Tpke70-37	384	398	AATTCGTTTGCTCCCGATCAT	TGGTATGATCGGGAGCAAACG
Tpke70-38	398	406	AATTCGCGGTATGGT	TGGTACCATACCGCG
Csrb-1			AATTCACTCCCTGTCT	TGGTAGACAGGGAGTG
Csrb-2			AATTCCACTTCGTTGTCTT	TGGTAAGACAACGAAGTGG
Csrb-3			AATTCTGTCATCATCCTGAT	TGGTATCAGGATGATGACAG
Csrb-4			AATTCGTCCTGCAGAAGT	TGGTACTTCTGCAGGACG
Csrb-5			AATTCACCATCCTGGTGTGT	TGGTACACACCAGGATGGTG
Csrb-6			AATTCCTTTCCCTGAAT	TGGTATTCAGGGAAAGG
Csrb-7			AATTCTTCATCCAGAAGT	TGGTACTTCTGGATGAAG
Csrb-8			AATTCCGTCATCCTCTTCT	TGGTAGAAGAGGATGACGG
Csrb-9			AATTCGCGTCCTGCGTT	TGGTAACGCAGGACGCG
Csrb-10			AATTCGGTGTCCTTTAT	TGGTATAAAGGACACCG
Csrb-11			AATTCTTCTCCATCCTGT	TGGTACAGGATGGAGAAG
Csrb-12			AATTCACCGGTTCTCAT	TGGTATGAGAACCGGTG
Csrb-13			AATTCCATCCTGACCGT	TGGTACGGTCAGGATGG
Csrb-14			AATTCGACCCACCGAAT	TGGTATTCGGTGGGTCG
Csrb-15			AATTCTGGCCTTCCTGT	TGGTACAGGAAGGCCAG
Csrb-16			AATTCAAGTGTCCCTGGT	TGGTACCAGGGACACTTG
Csrb-17			AATTCCTTCATCCTGAAGT	TGGTACTTCAGGATGAAGG
Csrb-18			AATTCACCACCCCGATT	TGGTAATCGGGGTGGTG
Csrb-19			AATTCATTGCTTCCTGT	TGGTACAGGAAGCAATG
Csrb-20			AATTCTCGTTCATCCTGT	TGGTACAGGATGAACGAG
Csrb-21			AATTCCTTGCGGCCAATT	TGGTAATTGGCCGCAAGG
Csrb-22			AATTCTTCCTCTGGCT	TGGTAGCCAGAGGAAG
Csrb-23			AATTCAACTTTTCCTCT	TGGTAGAGGAAAAGTTG
Csrb-24			AATTCTCATCCTTGACT	TGGTAGTCAAGGATGAG
Csrb-25			AATTCTTGTTGCTCCCTGT	TGGTACAGGGAGCAACAAG
Csrb-26			AATTCAGCATTCCAGCTT	TGGTAAGCTGGAATGCTG
Csrb-27			AATTCCCGGTTCGTTTCT	TGGTAGAAACGAACCGGG
Glu-Trna-1			AATTCCGAAGGGGAT	TGGTATCCCCTTCGG
Glu-Trna-2			AATTCTCTAGACGAT	TGGTATCGTCTAGAG
Glu-Trna-3			AATTCGGGCCTCTAT	TGGTATAGAGGCCCG
Glu-Trna-4			AATTCTGGGCCTCTAT	TGGTATAGAGGCCCAG
Glu-Trna-5			AATTCTGGGCCTCTT	TGGTAAGAGGCCCAG
Glu-Trna-6			AATTCGTGTCCTGGT	TGGTACCAGGACACG
Glu-Trna-7			AATTCGCGGTGTCCT	TGGTAGGACACCGCG
Glu-Trna-8			AATTCAGGGCGGTGT	TGGTACACCGCCCTG
Glu-Trna-9			AATTCTGAAAGGGCT	TGGTAGCCCTTTCAG
Glu-Trna-10			AATTCCGTGAAAGGT	TGGTACCTTTCACGG
Glu-Trna-11			AATTCGCCGTGAAAT	TGGTATTTCACGGCG
Glu-Trna-12			AATTCCCCTGTTACCGCCT	TGGTAGGCGGTAACAGGGG
Glu-Trna-13			AATTCCTGTTACCGT	TGGTACGGTAACAGG
Glu-Trna-14			AATTCTCGAACCCCT	TGGTAGGGGTTCGAG
Glu-Trna-15			AATTCTTCGAACCCT	TGGTAGGGTTCGAAG
Glu-Trna-16			AATTCGATTCGAACT	TGGTAGTTCGAATCG
Glu-Trna-17			AATTCAGGGGATTCT	TGGTAGAATCCCCTG
Glu-Trna-18			AATTCTCCCCTAGGT	TGGTACCTAGGGGAG

## Sheet: Primers-6 unchar sRNA EMSA
	RNA	sRNA/mRNA?	Length of RNA	fwd primer sequence	rev primer sequence	gBlock Sequence
	agaS	m	300	GACTTAATACGACTCACTATAGGGAGACATCCAGCAATCCCTTTTGCTTCC	TGTTGGTGAGTGAACGGATCCA
	arcC	m	111	GACTTAATACGACTCACTATAGGGAGAATGAAAACACTGGTTGTGGCTCTTG	TGCCAGCGCGGGTACA
	cdsA	m	130	GACTTAATACGACTCACTATAGGGAGAAACAGCCTGATGGGGGTCG	GCAGACCACCAGCGTTACAATG
	cpdB	m	300	GACTTAATACGACTCACTATAGGGAGATGATCTAACATTTCTCCACCTCGTCTC	TATGCAGATCAGTGGTTTCCATGATACG
	creA	m	179	GACTTAATACGACTCACTATAGGGAGAACATCAGGTAATTGGATAATAGC	CATATTGTTACCATTTTTATCTATTACACGAGC
	cysJ	m	300	GACTTAATACGACTCACTATAGGGAGATTCATTTGTTTTTCATTAGGTTGGTTAATCT	CAAGCTGGGTGGGAGTTAAATCG
	dbpA	m	251	GACTTAATACGACTCACTATAGGGAGACGCCCGCAACCCATGCCT	AACATCTTTTCCGGCAAGGATCGCCG
	degS	m	281	GACTTAATACGACTCACTATAGGGAGATGTCGTAAACCGGGCATCAGGCTT	ACGGTTGTAAACGTTAACCACCGCTGG
	dkgB	m	246	GACTTAATACGACTCACTATAGGGAGATCGTCTGTATATCTATTATTGCCAGAATCGC	GTTATCATAGATTTGTGCGGTATCAATTGCG
	dosP	m	126	GACTTAATACGACTCACTATAGGGAGAATGCGCCAGGATGCAGAGGTAATCAT	CACTTCATCATTTTCGTTAATTAACACCGCACCC
	dxs	m	81	GACTTAATACGACTCACTATAGGGAGAACAATAAGTATTAATAGGCCCCTGATG	CTCCTGGGTGGAGTCGA
	fadH	m	300	GACTTAATACGACTCACTATAGGGAGATGGACGCCTTATCCGCCCTACAT	GGTATTCCTCCAGCCCGGTGT
	fecE	m	201	GACTTAATACGACTCACTATAGGGAGAATGACTTTACGAACTGAAAATCTGACGGTC	ATTTATGGGATTATCGCCGAGAAATACGG
	glnK	m	201	GACTTAATACGACTCACTATAGGGAGAATAGCGCAATATTTCATCGTTGGTGC	TATCACGGTCACCAGCTTCATAGATC
	kbl	m	149	GACTTAATACGACTCACTATAGGGAGATGGAATTTGCCCTGTCTGGAGAATCGC	CATCAGCCACAGTGATATCTGCTTGCTGC
	ligB	m	299	GACTTAATACGACTCACTATAGGGAGAGGCGCGGCCATGTGACGTAG	TTCTTCCTGTGCTCTGGCTGGCG
	marC	m	302	GACTTAATACGACTCACTATAGGGAGATGGCAAGTAATTAGTTGCAGGGGATAATATTG	GTTGCCTGCCAGGCCAAG
	mcrA	m	251	GACTTAATACGACTCACTATAGGGAGAATGCATGTTTTTGATAATAATGGAATTGAACTG	TCACCAGGATGGATTTTTCTTTCATCC
	mdoB	m	181	GACTTAATACGACTCACTATAGGGAGACTTCTCAAAAAGCTTAAACGTTGGCTAAACG	ATTTAAAACGACAAATAGCCCCAGCAC
	mdtA	m	300	GACTTAATACGACTCACTATAGGGAGATCCTTTCGCCATGCAAGCAGTCTA	TCCGGGAGTCATTGCGGCCTT
	mepM	m	146	GACTTAATACGACTCACTATAGGGAGATGAGGAAGTGATTACGTGCAACAGA	TCACGGTGATAAACATAAGGCCGC
	nemA	m	91	N/A	N/A	AACCTATGACTTAATACGACTCACTATAGGGAGACAGGCATTTTTTATCACCAGACGACCGGGAGCCTTTATGTCATCTGAAAAACTGTATTCCCCACTGAAAGTGGGCGCGATCACGGCGGCAA
	pdxY	m	178	GACTTAATACGACTCACTATAGGGAGATGCATTAAGTGGAAAGGGGGAGTGAGAAATC	TTGAACGGTGTTCAGCGGCCAG
	pgl	m	119	GACTTAATACGACTCACTATAGGGAGACTAAATGCAAAGGAGCATTCATGAAGCAAAC	ATCGACAACCTGTGTCAGCGTC
	pgsa	m	171	GACTTAATACGACTCACTATAGGGAGATGTCTCTGTAGCAACATAGGGGTAATCTT	AAATGAGCGCGGCGGCAA
	potA	m	130	GACTTAATACGACTCACTATAGGGAGAAAGCCATCCGTTGCGTTTACATGGGAC	TCCAGCTGGGGAATGACCTCTTTACCA
	prlC	m	101	GACTTAATACGACTCACTATAGGGAGAATGACGAATCCGTTACTGACTCCC	CGGCAGTCGTTCAATGCCTT
	rhtA	m	201	N/A	N/A	GACTTAATACGACTCACTATAGGGAGAATGCCTGGTTCATTACGTAAAATGCCGGTCTGGTTACCAATAGTCATATTGCTCGTTGCCATGGCGTCTATTCAGGGTGGAGCCTCGTTAGCTAAGTCACTTTTTCCTCTGGTGGGCGCACCGGGTGTCACTGCGCTGCGTCTGGCATTAGGAACGCTGATCCTCATCGCGTTCTTTAAGCCATGGCGACTGCGCTTTGCC
	rplK	m	121	N/A	N/A	GACTTAATACGACTCACTATAGGGAGATTTTATGGGCCTTGCCCGTAAAACGATTTTTTATATCACGGGGAGCCTCTCAGAGGCGTTATTACCCAACTTGAGGAATTTATAATGGCTAAGAAAGTACAAGCCTATGTCAAGCTGCAGG
	secD	m	147	GACTTAATACGACTCACTATAGGGAGATTAAAATTTTTCCCTAAGGGAATTGCCGTG	CGCACCAGTGATCTGAACAGC
	SroA	s	93	N/A	N/A	GACTTAATACGACTCACTATAGGGAGAGTTCTCAACGGGGTGCCACGCGTACGCGTGCGCTGAGAAAATACCCGTCGAACCTGATCCGGATAACGCCGGCGAAGGGATTTGAGGCTCCTT
	SroE	s	92	GACTTAATACGACTCACTATAGGGAGAATAACGTGATGGGAAGCGCCTCGC	ATAAAAATGAACCCTCAACGCTTCCCTCAATGTTTC
	SroG	s	149	GACTTAATACGACTCACTATAGGGAGAGCTTATTCTCAGGGCGGGGCGAAAT	CGTTACTCTCTCCCATCCGGACTCTAACC
	SroH	s	161	GACTTAATACGACTCACTATAGGGAGAGAAAATAAGAACACATGTTCTCATCTTCCAGG	AAAACCCACCTTAAGGTGGGTTTC
	torT	m	436	GACTTAATACGACTCACTATAGGGAGACTTTTTCCACCTGGCTGATAAAGCGCAGG	CACCGTGAAATGCTGCGCATCATGC
	Tpke11	s	371	GACTTAATACGACTCACTATAGGGAGATCGCCCTATAAACGGGTAATTATACTGACACG	CAAAAATATCGCTGAAGTCTGCGCCG
	Tpke70	s	436	GACTTAATACGACTCACTATAGGGAGAAAAGCCATAAAAACCATGAGGTTATTATGGC	GGCATTGTCGGTGCACTGAA
	yahN	m	300	GACTTAATACGACTCACTATAGGGAGAAGAGATTATTTTCATATTACGGCTCCAGAG	CCAGGCTGGTTTGTACTACCACA
	ycjQ	m	101	N/A	N/A	GACTTAATACGACTCACTATAGGGAGAAGCGGCCAGTTTCTTTACAAGGAGTTTTAAATGAAAAAGTTAGTAGCCACAGCACCGCGTGTTGCTGCGCTGGTTGAGTATGAAGATCGGGCGATTTTAGC
	ydhY	m	195	GACTTAATACGACTCACTATAGGGAGAGTTGAATGCTTAATATCAGGCTGCTGA	CCTGTTTGCAACCCAAAAGTGACA
	yeaG	m	111	GACTTAATACGACTCACTATAGGGAGAGCTGTGTTTTAGCAAGAGACGTCG	TTCATGGTATGCCGTCCTTTCGT
	yehU	m	299	GACTTAATACGACTCACTATAGGGAGAGTCCCGGTTTAACTTTAGACGCAGTTTTGCG	TAACGGTATGAATAATGGCGTTTTACTCATTAACCATGCA
	yfbR	m	173	GACTTAATACGACTCACTATAGGGAGAATCTTAATTTCACTGCCGGAGATTGC	ACATTTTCCGTCCGCACGTTG
	yieH	m	301	GACTTAATACGACTCACTATAGGGAGAGTCGCTATCGTATACCAAAATGCGAC	TCGATAATTTCGTACAGTTTTACACCTTTGAAACG
	yliI	m	101	GACTTAATACGACTCACTATAGGGAGAATGCATCGACAATCCTTTTTCCTTGTGCC	AGTTTGTCTTGCAGTACTTCGACATTTACC
	yncD	m	120	GACTTAATACGACTCACTATAGGGAGATTCTTAACCTGGCTTTTTTCATGAAGATTTT	CGGCACTGACAATCATAGTCTGTTC
	zwf	m	301	GACTTAATACGACTCACTATAGGGAGAGCCTGTGTGCCGTGTTAATGAC	ACCAGGTCACAGGCCT
	Random Seq	control	150	GAATTCAATTAATACGACTCACTATAGGGAGAAAACCCCGTGGCCTGTGA	ATGCGAGCCACCAGAGGCATGCGAGCCACCAGAGGC	AAACCCCGTGGCCTGTGAGCGGCGAAGGCCCCAACGGGAGATACGCGCCCACGACTCGGCGCGAGTACGGGCCGTGGCGGTGTTCGTCTGGGTGTGGTCTACACAATGCGGGCGGTGCGTCTGCTCCGGCCGGCCTCTGGTGGCTCGCAT

## Sheet: Primers-CyaR,GcvB,GlmY EMSA
RNA	sRNA/mRNA?	fwd primer sequence	rev primer sequence	gBlock sequence
mntR	mRNA	GACTTAATACGACTCACTATAGGGAGAATGTATGCGTCACCATAATGAGGAAGCAC	AATCATCAATAAGCTCGCGCCGATG
thrL	mRNA	GACTTAATACGACTCACTATAGGGAGATAAATACTTTAACCAATATAGGCATAGCGC	GTTGTTACCTCGTTACCTTTGGTC
allR	mRNA	GACTTAATACGACTCACTATAGGGAGAATGACGGAAGTTAGACGGCGC	CCAGATTGAGAGAAATATCGCTAACCGAC
yphC	mRNA	GACTTAATACGACTCACTATAGGGAGAATGAAAACGATGCTGGCAGCTTATTTACCAGG	GTTGATGATAGATATAGTGGACATCGCTTCCGCA
dtd	mRNA	GACTTAATACGACTCACTATAGGGAGAATGATTGCATTAATTCAACGCGTAACCCGTG	TCGACACCCAATAACACCAAAAGTCCC
zapC	mRNA	GACTTAATACGACTCACTATAGGGAGATTGTTGAGGTTATTAAGCGAAGCGAC	GAGTCAACATCTTGCGCGCAAA
yihX	mRNA	GACTTAATACGACTCACTATAGGGAGAATTTTTGTGACCGTTAACCTGGCTTCATACC	TTCCCCACGCTCATGCTGATGAAA
CyaR	sRNA	GACTTAATACGACTCACTATAGGGAGAGCTGAAAAACATAACCCATAAAATGCTAGCTG	AAAAAATAAGCCCGTGTAAGGGAGATTACAC
GcvB	sRNA	GACTTAATACGACTCACTATAGGGAGAACTTCCTGAGCCGGAACGAAAAGTT	AAAAAAAAGCACCGCAATTAGGCGG
GlmY	sRNA	GACTTAATACGACTCACTATAGGGAGAAGTGGCTCATTCACCGAC	AACAAAGCCGGGAATTACCCGGCTTTGT
GcvB-trunc	sRNA	GACTTAATACGACTCACTATAGGGAGAACTTCCTGAGCCGGAACGAA	ACATTAATCACTATGGACAGACAGGG
GlmY-trunc	sRNA	GACTTAATACGACTCACTATAGGGAGAAGTGGCTCATTCACCGACTTATGT	ATGGAATAAGGCGGTGCCTAACT
CyaR-trunc	sRNA	GACTTAATACGACTCACTATAGGGAGAGCTGAAAAACATAACCCATAAAATGCTAGC	AAGGAGGTGGTTCCTGGTACA
gadX	mRNA	N/A	N/A	GACTTAATACGACTCACTATAGGGAGACTTAAACACGTTTTTGTATTATAAATCCAGTCATCCTGCCCGTAGAACATCACACATTATCATCCTGTTCTCCCGCTTCGTTTAAATTTATTTATCAATCAATTTGACTTAAGAGGGCGGCGTGCTACATTAATAAACAGTAATATGTTTATGTAATATTAAGTCAACTATGCAATCACTACATGGGAATTGTCTAATTGC
add	mRNA	N/A	N/A	GACTTAATACGACTCACTATAGGGAGACCCCAATTGCGCAACGTAAAAAATCGTTGCGCAATCGTGGATTTTTACCCTGCTTTGTTTTTATAATGGTGCGCACTTTTATATCCAGAAAAAGAGTGCGACCATGATTGATACCACCCTGCCATTAACTGATATCCATCGCCACCTTGATGGCAACATTCGTCCCCAGACCATTCTTGAACTTGGCCGCCAGTATAATAT
ygcN	mRNA	N/A	N/A	GACTTAATACGACTCACTATAGGGAGAATGGAAGACGACTGCGACATTATTATTATTGGTGCCGGTATTGCAGGCACCGCTTGCGCGTTACGCTGCGCGCGAGCGGGTTTATCCGTTTTGTTACTGGAACGCGCTGAAATCCCCGGCAGCAAAAATCTTTCCGGCGGGCGGTTATATA
mgtA	mRNA	N/A	N/A	GACTTAATACGACTCACTATAGGGAGAGCCCGTCTTTTCACGGCGTTACCGGATGCGTAAGGCCGTGACGTTTTAACGTCCCTGCTCAGCTTTATTACCTTCAGGTAAGGCTTCGCCACGCCTGAAGACATTTCTGTACTGTTTCAGACAGTGCGGAGGGACTCCTTATGTTTAAAGAAATTTTTACCCGGCTCATTCGCCATTTACCTTCCCGTCTGGTTCATCGTGATCCATTGCCTGGCGCGCAG
gatZ	mRNA	N/A	N/A	GACTTAATACGACTCACTATAGGGAGACGCACCTGCCATTTAACAAGGAAAAAACATGAAAACGTTAATTGCCCGGCATAAAGCTGGTGAACATATCGGCATATGTTCAGTCTGTTCTGCCCATCCGTTGGTTATCGAAGCGGCGCTG
yqaA	mRNA	N/A	N/A	GACTTAATACGACTCACTATAGGGAGAGTGAAGCGTTATCGCTTTTCTCGTTGTTTGCCAGTAGTTTTCTCAGCGCTACACTATTACCCGGCAACTCCGAAGTCGTGCTGGTGGCAATGTTGCTTTCCGGGATCAGTCATCCCTGGGTT
